# Supplementary material for: Taxonomy bias in metagenome-assembled genome recovery
Source: Microb Genom. 2026 Jun 8;12(6):001736. doi: 10.1099/mgen.0.001736 (PMC13245658; doi:10.1099/mgen.0.001736)
Supplement: Supplementary Material 2. [file mgen-12-01736-s002.xlsx]

## Sheet: supplementary_data_1
Sample	M Seqs (raw)	M seqs (trimmed)	% GC (trimmed)
RW01_1P	32.7	31	54
RW01_2P	32.7	31	54
RW02_1P	43.9	42.4	49
RW02_2P	43.9	42.4	49
RW03_1P	41.7	40.1	58
RW03_2P	41.7	40.1	58
RW04_1P	43	41.6	51
RW04_2P	43	41.6	51
RW05_1P	42.3	40.3	48
RW05_2P	42.3	40.3	48
RW06_1P	46	43.4	56
RW06_2P	46	43.4	56
RW07_1P	47.4	45.5	46
RW07_2P	47.4	45.5	46
RW08_1P	48.5	46.2	57
RW08_2P	48.5	46.2	57
RW09_1P	41.5	40.4	60
RW09_2P	41.5	40.4	60
RW10_1P	42	39.6	51
RW10_2P	42	39.6	51

## Sheet: supplementary_data_2
Sample	Quality reads	Classified reads	% classified
RW01	31008655	4506073	14.5
RW02	42409214	10765942	25.4
RW03	40127220	8840840	22
RW04	41568391	13220836	31.8
RW05	40258870	3970090	9.86
RW06	43404901	8047326	18.5
RW07	45471113	14853648	32.7
RW08	46183867	10030184	21.7
RW09	40387570	15551618	38.5
RW10	39626706	2682939	6.77

## Sheet: supplementary_data_3
	RW01	RW02	RW03	RW04	RW05	RW06	RW07	RW08	RW09	RW10	Average
Total length MS	520000000	574000000	779000000	632000000	831000000	611000000	346000000	780000000	789000000	396000000	6.25744e+08
Total length MH	479000000	449000000	669000000	531000000	758000000	588000000	321000000	717000000	691000000	410000000	5.61374e+08
# contigs (>= 50000 bp) MS	141	170	118	60	23	268	194	117	100	18	120.9
# contigs (>= 50000 bp) MH	121	224	72	64	17	149	218	94	119	13	109.1
# contigs (>= 25000 bp) MS	431	689	266	273	54	515	716	418	292	43	369.7
# contigs (>= 25000 bp) MH	518	668	431	300	55	752	731	525	311	60	435.1
# contigs (>= 10000 bp) MS	2137	2514	1968	1704	461	2477	2985	2618	1383	159	1840.6
# contigs (>= 10000 bp) MH	2261	2890	2239	1785	447	2780	3166	3143	1668	188	2056.7
# contigs (>= 5000 bp) MS	6978	7659	8891	6971	2864	10210	8278	9760	6429	626	6866.6
# contigs (>= 5000 bp) MH	6572	8165	8568	6759	2678	9576	8522	10148	7625	759	6937.2
# contigs (>= 1000 bp) MS	143162	121810	211039	171889	249084	171021	77721	192374	201964	64998	160506
# contigs (>= 1000 bp) MH	125494	100437	178580	142478	227125	155403	71278	175212	175918	60930	141286
N50 MS	1234	1024	1116	1096	985	1490	1990	1055	980	723	1169.3
N50 MH	1243	1270	1172	1145	996	1496	2133	1118	1038	714	1232.5

## Sheet: supplementary_data_4
	Metabat2_MS	Maxbin2_MS	MetaWrap_MS	MetaWrap_MH	Metabat2_MS	Maxbin2_MS	MetaWrap_MS	MetaWrap_MH
Sample	# HQ	# HQ	# HQ	# HQ	# MQ	# MQ	# MQ	# MQ
RW01	3	1	8	10	7	5	15	12
RW02	2	2	4	4	3	7	13	11
RW03	3	4	5	10	16	12	31	35
RW04	0	0	1	2	9	7	22	24
RW05	0	0	0	1	3	1	6	7
RW06	1	2	6	10	18	7	18	17
RW07	3	4	4	6	1	9	17	15
RW08	4	3	4	9	8	1	27	25
RW09	2	2	2	3	4	3	13	12
RW10	1	0	1	1	2	1	2	2
Total	19	18	35	56	71	53	164	160

## Sheet: supplementary_data_5
	CheckM						GTDB-Tk				CoverM
bin	completeness	contamination	GC	lineage	N50	size	classification	classification_method	note	msa_percent	Abundance (%)
											RW01	RW02	RW03	RW04	RW05	RW06	RW07	RW08	RW09	RW10
RW01_bin.1	75.86	0.952	0.514	Bacteroidetes	2599	1858945	d__Bacteria;p__Bacteroidota;c__Bacteroidia;o__NS11-12g;f__UBA955;g__REEB481;s__	taxonomic classification defined by topology and ANI	classification based on placement in class-level tree	66.9	0.13838	0	0	0.0503211	0.00684573	0.123527	0	0	0	0
RW01_bin.10	93.34	5.336	0.495	Bacteroidetes	49178	4444369	d__Bacteria;p__Bacteroidota;c__Bacteroidia;o__Chitinophagales;f__Chitinophagaceae;g__SXYR01;s__	taxonomic classification defined by topology and ANI	classification based on placement in class-level tree	89.52	0.928128	0	0.0249483	0.00553352	0	0.175317	0	0.00907287	0	0
RW01_bin.11	58.2	1.438	0.437	Cytophagales	1860	2741096	d__Bacteria;p__Bacteroidota;c__Bacteroidia;o__Cytophagales;f__Spirosomaceae;g__Runella;s__	taxonomic classification defined by topology and ANI	classification based on placement in class-level tree	39.79	0.189392	0	0.0196292	0.0304266	0.0100797	0.0944095	0	0.0377003	0.00675343	0.00460396
RW01_bin.12	94	0	0.654	Actinomycetales	32860	3041761	d__Bacteria;p__Actinobacteriota;c__Actinomycetia;o__Nanopelagicales;f__S36-B12;g__REEB460;s__	taxonomic classification defined by topology and ANI	classification based on placement in class-level tree	94.92	0.594982	0	0	0.0357993	0	1.22653	0	0	0.0122568	0.0613344
RW01_bin.13	96.53	3.663	0.637	Alphaproteobacteria	37789	3259160	d__Bacteria;p__Proteobacteria;c__Alphaproteobacteria;o__Caulobacterales;f__Hyphomonadaceae;g__Hyphomonas;s__Hyphomonas sp016124495	taxonomic classification defined by topology and ANI	topological placement and ANI have congruent species assignments	92.16	0.382115	0.00448212	0.0147374	0.0108111	0	0.335967	0.0037618	0.0414274	0.0123988	0
RW01_bin.14	88.83	2.741	0.582	Xanthomonadaceae	17313	2085905	d__Bacteria;p__Proteobacteria;c__Gammaproteobacteria;o__Xanthomonadales;f__Xanthomonadaceae;g__Arenimonas;s__	taxonomic classification defined by topology and ANI	classification based on placement in class-level tree	89.67	0.437126	0.00414392	0	0	0	0.293753	0.0144504	0	0	0
RW01_bin.15	85.15	2.481	0.664	Alphaproteobacteria	10547	5044734	d__Bacteria;p__Proteobacteria;c__Alphaproteobacteria;o__Reyranellales;f__Reyranellaceae;g__Reyranella;s__	taxonomic classification defined by topology and ANI	classification based on placement in class-level tree	80.12	0.427196	0	0.138163	0.0635536	0.0211362	0.22203	0.00696641	0.0364776	0.0585752	0.0112288
RW01_bin.16	89.58	2.142	0.607	Rhodobacteraceae	12832	3840883	d__Bacteria;p__Proteobacteria;c__Alphaproteobacteria;o__Rhodobacterales;f__Rhodobacteraceae;g__Marivita;s__	taxonomic classification defined by topology and ANI	classification based on placement in class-level tree	85.29	0.5489	0	0	0	0	2.26285	0	0.0455843	0	0
RW01_bin.17	90.15	3.03	0.372	Bacteroidetes	11604	3784760	d__Bacteria;p__Bacteroidota;c__Bacteroidia;o__Chitinophagales;f__Saprospiraceae;g__BJGN01;s__	taxonomic classification defined by topology and ANI	classification based on placement in class-level tree	92.53	0.425687	0	0.0367876	0.159157	0.0572142	0.15735	0	0.0114237	0.0109162	0.00679265
RW01_bin.18	62.55	8.646	0.657	Actinomycetales	11909	2335304	d__Bacteria;p__Actinobacteriota;c__Actinomycetia;o__Nanopelagicales;f__S36-B12;g__WLND01;s__	taxonomic classification defined by topology and ANI	classification based on placement in class-level tree	39.95	0.247434	0	0	0	0	0.470929	0	0	0	0
RW01_bin.19	83.36	2.608	0.606	Alphaproteobacteria	5611	2093987	d__Bacteria;p__Proteobacteria;c__Alphaproteobacteria;o__Sphingomonadales;f__Sphingomonadaceae;g__Chakrabartia;s__	ANI	classification based on placement in class-level tree	61.52	0.0827869	0	0.159348	0.0441121	0.0272053	0.00643136	0	0.138196	0.0248265	0.015133
RW01_bin.2	95.58	2.74	0.422	Cyanobacteria	7381	3540677	d__Bacteria;p__Cyanobacteria;c__Cyanobacteriia;o__Cyanobacteriales;f__Nostocaceae;g__Nodularia;s__Nodularia sp903911355	taxonomic classification defined by topology and ANI	topological placement and ANI have congruent species assignments	86.99	0.464074	0.0373298	0	0.0117577	0	0.925353	0	0	0	0
RW01_bin.20	97.83	5.147	0.469	Betaproteobacteria	6920	1856000	d__Bacteria;p__Proteobacteria;c__Gammaproteobacteria;o__Burkholderiales;f__Methylophilaceae;g__Methylotenera;s__	taxonomic classification defined by topology and ANI	classification based on placement in class-level tree	85.86	0.290509	0	0.165423	0.049488	0	0.0902405	0.00831977	0.046858	0.00828411	0
RW01_bin.21	96.81	1.544	0.555	Alphaproteobacteria	29897	3221264	d__Bacteria;p__Proteobacteria;c__Alphaproteobacteria;o__Caulobacterales;f__TH1-2;g__Aquidulcibacter;s__	taxonomic classification defined by topology and ANI	classification based on placement in class-level tree	94.2	0.233356	0	0	0	0	0.29904	0	0.015664	0	0
RW01_bin.22	56.03	0	0.662	Bacteria	3500	2800168	d__Bacteria;p__Proteobacteria;c__Alphaproteobacteria;o__Rhizobiales;f__Aestuariivirgaceae;g__Aestuariivirga;s__	taxonomic classification defined by topology and ANI	classification based on placement in class-level tree	48.67	0.64371	0.0086202	0.0967776	0.154378	0.0655869	0.477362	0.00601768	0.115672	0.124445	0.0678585
RW01_bin.3	91.15	5.442	0.581	Bacteria	6031	4698660	d__Bacteria;p__Verrucomicrobiota;c__Verrucomicrobiae;o__Verrucomicrobiales;f__DEV007;g__Arctic95D-9;s__	taxonomic classification defined by topology and ANI	classification based on placement in class-level tree	79.25	0.268238	0	0.08739	0.02182	0	0.0734505	0	0.00616392	0.020746	0
RW01_bin.4	59.13	5.128	0.581	Bacteria	3551	1897789	d__Bacteria;p__Actinobacteriota;c__Acidimicrobiia;o__Acidimicrobiales;f__Ilumatobacteraceae;g__Casp-actino8;s__	ANI	classification based on placement in class-level tree	51.75	0.220541	0	0.157406	0.0732431	0	0.267238	0	0.059264	0.0251043	0.00620513
RW01_bin.5	97.78	4.187	0.432	Bacteroidetes	38974	2881139	d__Bacteria;p__Bacteroidota;c__Bacteroidia;o__Chitinophagales;f__Chitinophagaceae;g__;s__	taxonomic novelty determined using RED	classification based on placement in class-level tree	90.39	1.08254	0	0.0250875	0.309588	0.0230395	1.23116	0	0	0.01356	0
RW01_bin.6	92.22	4.421	0.402	Bacteria	4645	2293288	d__Bacteria;p__Bacteroidota;c__Kapabacteria;o__Kapabacteriales;f__UBA961;g__UBA961;s__UBA961 sp002293005	taxonomic classification defined by topology and ANI	topological placement and ANI have congruent species assignments	83.8	0.165377	0	0.119994	0.0261454	0.0162063	0.0085536	0	0.0256465	0.00680717	0
RW01_bin.7	71.77	2.132	0.436	Cytophagales	2577	4775881	d__Bacteria;p__Bacteroidota;c__Bacteroidia;o__Cytophagales;f__Spirosomaceae;g__Runella;s__	ANI	classification based on placement in class-level tree	65.45	0.205577	0	0	0	0	0.103729	0	0	0	0
RW01_bin.8	90.07	2.732	0.65	Bacteria	27261	7161475	d__Bacteria;p__Verrucomicrobiota;c__Verrucomicrobiae;o__Pedosphaerales;f__UBA9464;g__UBA6176;s__	taxonomic classification defined by topology and ANI	classification based on placement in class-level tree	77.8	0.42965	0	0.0177108	0.0285124	0.02018	0.021674	0	0.0152518	0.0188333	0.00829715
RW01_bin.9	93.16	3.561	0.673	Bacteria	12124	3229744	d__Bacteria;p__Actinobacteriota;c__Acidimicrobiia;o__Acidimicrobiales;f__Ilumatobacteraceae;g__VFMC01;s__	taxonomic classification defined by topology and ANI	classification based on placement in class-level tree	88.32	0.401514	0	0.114702	0.085453	0	0.0761122	0	0.0501984	0.0804171	0
RW02_bin.1	96.13	2.913	0.403	Cytophagales	24834	3241381	d__Bacteria;p__Bacteroidota;c__Bacteroidia;o__Cytophagales;f__Cyclobacteriaceae;g__Algoriphagus;s__	taxonomic classification defined by topology and ANI	classification based on placement in class-level tree	86.44	0	0.970629	0	0	0	0	0.0900106	0	0	0
RW02_bin.10	86.7	0.537	0.327	Bacteria	7730	2714104	d__Bacteria;p__Bacteroidota;c__Bacteroidia;o__Flavobacteriales;f__M30B66;g__;s__	taxonomic classification defined by topology and ANI	classification based on placement in class-level tree	83.18	0	0.167101	0	0	0	0	0.0387792	0	0	0
RW02_bin.11	83.66	5.186	0.344	Flavobacteriaceae	23197	2167612	d__Bacteria;p__Bacteroidota;c__Bacteroidia;o__Flavobacteriales;f__Flavobacteriaceae;g__Flavobacterium;s__	taxonomic classification defined by topology and ANI	classification based on placement in class-level tree	78.97	0	2.31838	0	0	0	0	3.33499	0	0	0
RW02_bin.12	68.68	7.049	0.352	Flavobacteriaceae	7540	1750512	d__Bacteria;p__Bacteroidota;c__Bacteroidia;o__Flavobacteriales;f__Flavobacteriaceae;g__Flavobacterium;s__Flavobacterium sp001800905	taxonomic classification defined by topology and ANI	topological placement and ANI have congruent species assignments	42.59	0	0.933555	0	0	0	0	0.933436	0	0	0
RW02_bin.13	80.43	1.879	0.411	Cytophagales	17362	2885720	d__Bacteria;p__Bacteroidota;c__Bacteroidia;o__Cytophagales;f__Cyclobacteriaceae;g__Algoriphagus;s__	taxonomic classification defined by topology and ANI	classification based on placement in class-level tree	59.81	0	0.459196	0	0	0	0	0.0322865	0	0	0
RW02_bin.14	84.49	1.339	0.377	Cytophagales	7400	3765457	d__Bacteria;p__Bacteroidota;c__Bacteroidia;o__Cytophagales;f__Spirosomaceae;g__Leadbetterella;s__	taxonomic classification defined by topology and ANI	classification based on placement in class-level tree	72	0	0.157068	0.0055096	0	0	0	0.00917512	0	0	0
RW02_bin.15	57.43	2.217	0.537	Actinomycetales	4731	1140104	d__Bacteria;p__Actinobacteriota;c__Actinomycetia;o__Actinomycetales;f__Microbacteriaceae;g__Aurantimicrobium;s__	taxonomic classification defined by topology and ANI	classification based on placement in class-level tree	52.44	0	2.3122	0.0614838	0	0	0	0.739143	0	0	0
RW02_bin.2	99.18	1.224	0.364	Bacteria	126579	2481265	d__Bacteria;p__Campylobacterota;c__Campylobacteria;o__Campylobacterales;f__Sulfurimonadaceae;g__Sulfurimonas;s__	taxonomic classification defined by topology and ANI	classification based on placement in class-level tree	90.85	0	0.707206	0	0	0	0	0	0	0	0
RW02_bin.3	52.41	0	0.346	Bacteria	3251	1042566	d__Bacteria;p__Bacteroidota;c__Bacteroidia;o__Flavobacteriales;f__Crocinitomicaceae;g__M0103;s__	taxonomic classification defined by topology and ANI	classification based on placement in class-level tree	39.52	0	0.123592	0	0	0	0	1.42777	0	0	0
RW02_bin.4	81.43	2.373	0.608	Deltaproteobacteria	7379	3873847	d__Bacteria;p__Desulfobacterota;c__Desulfobacteria;o__Desulfobacterales;f__UBA2174_A;g__SpSt-501;s__	taxonomic classification defined by topology and ANI	classification based on placement in class-level tree	74.31	0.0225568	0.280385	0.00611649	0	0	0.00692954	0.00445996	0.00931607	0	0
RW02_bin.5	100	5.11	0.365	Bacteria	253887	2962362	d__Bacteria;p__Bacteroidota;c__Bacteroidia;o__Flavobacteriales;f__Crocinitomicaceae;g__Fluviicola;s__	taxonomic classification defined by topology and ANI	classification based on placement in class-level tree	97.9	0	0.703511	0	0	0	0	0.985209	0	0	0
RW02_bin.6	62.06	1.724	0.622	Bacteria	4069	2010402	d__Bacteria;p__Proteobacteria;c__Gammaproteobacteria;o__Burkholderiales;f__Rhodocyclaceae;g__Azonexus;s__	taxonomic classification defined by topology and ANI	classification based on placement in class-level tree	44.48	0.0663388	0.331036	0.0425369	0.0407401	0.0335915	0.0463138	0.0505288	0.0557574	0.111706	0.0178598
RW02_bin.7	99.51	2.17	0.356	Bacteroidetes	48771	2887156	d__Bacteria;p__Bacteroidota;c__Bacteroidia;o__Sphingobacteriales;f__Sphingobacteriaceae;g__Daejeonella;s__	taxonomic classification defined by topology and ANI	classification based on placement in class-level tree	95.87	0	1.21627	0	0	0	0	3.34025	0	0	0
RW02_bin.8	98.88	2.858	0.501	Betaproteobacteria	99589	3529744	d__Bacteria;p__Proteobacteria;c__Gammaproteobacteria;o__Burkholderiales;f__Gallionellaceae;g__PALSA-1006;s__	taxonomic novelty determined using RED	classification based on placement in class-level tree	96.88	0	0.355721	0	0	0	0	0.0967607	0	0	0
RW02_bin.9	80.87	1.468	0.654	Gammaproteobacteria	13615	3544513	d__Bacteria;p__Proteobacteria;c__Gammaproteobacteria;o__Chromatiales;f__Chromatiaceae;g__M0108;s__M0108 sp006227775	taxonomic classification defined by topology and ANI	topological placement and ANI have congruent species assignments	69.04	0.0622277	0.651597	0.047507	0.0285799	0	0.0164707	0.0141394	0.0537073	0.0377874	0.0146572
RW03_bin.1	60.5	0	0.525	Bacteria	2585	2208941	d__Bacteria;p__Bdellovibrionota;c__Bdellovibrionia_A;o__CAIPTA01;f__CAIPTA01;g__;s__	taxonomic classification defined by topology and ANI	classification based on placement in class-level tree	43.94	0	0	0.131966	0	0	0	0	0	0	0
RW03_bin.10	94.93	2.306	0.481	Vibrio	20415	3771412	d__Bacteria;p__Proteobacteria;c__Gammaproteobacteria;o__Enterobacterales;f__Vibrionaceae;g__Vibrio;s__Vibrio cholerae	taxonomic classification defined by topology and ANI	topological placement and ANI have congruent species assignments	87.89	0	0	0.363121	0	0	0	0	0.00527992	0	0
RW03_bin.11	69.85	3.947	0.585	Actinomycetales	2611	1091889	d__Bacteria;p__Actinobacteriota;c__Actinomycetia;o__Actinomycetales;f__Microbacteriaceae;g__;s__	taxonomic novelty determined using RED	classification based on placement in class-level tree	60.03	0.00787497	0	0.149623	0.0162785	0	0.0173749	0	0.0329327	0.00630642	0
RW03_bin.12	51.99	2.038	0.692	Cyanobacteria	6720	1523758	d__Bacteria;p__Cyanobacteria;c__Cyanobacteriia;o__PCC-6307;f__Cyanobiaceae;g__Cyanobium;s__	taxonomic classification defined by topology and ANI	classification based on placement in class-level tree	32.78	0.0138546	0	0.35192	0.393596	0.0164415	0.0239722	0	0.439053	0.22888	0.2128
RW03_bin.13	94.75	0.617	0.531	Proteobacteria	26250	2811370	d__Bacteria;p__Proteobacteria;c__Gammaproteobacteria;o__Burkholderiales;f__Burkholderiaceae;g__UBA3064;s__UBA3064 sp016868095	taxonomic classification defined by topology and ANI	topological placement and ANI have congruent species assignments	97	0	0	0.213621	0.0972047	0.0322646	0	0	0.011152	0.0171729	0.073774
RW03_bin.14	51.14	8.482	0.524	Bacteria	1661	1909968	d__Bacteria;p__Bdellovibrionota;c__Bdellovibrionia;o__Bdellovibrionales;f__UBA6776;g__;s__	taxonomic classification defined by topology and ANI	classification based on placement in class-level tree	36.36	0	0	0.119994	0.0066454	0	0	0	0.0110457	0	0
RW03_bin.15	57	4.175	0.603	Betaproteobacteria	2227	1026894	d__Bacteria;p__Proteobacteria;c__Gammaproteobacteria;o__Burkholderiales;f__Burkholderiaceae;g__;s__	taxonomic novelty determined using RED	classification based on placement in class-level tree	43.78	0	0	0.144516	0.0318177	0.00621671	0	0	0.0153864	0.0324985	0.0142628
RW03_bin.16	93.98	2.003	0.403	Bacteria	7117	2445225	d__Bacteria;p__Bacteroidota;c__Kapabacteria;o__Kapabacteriales;f__UBA961;g__UBA961;s__UBA961 sp002293005	taxonomic classification defined by topology and ANI	topological placement and ANI have congruent species assignments	92.79	0.116959	0	0.164149	0.0255829	0.0165823	0.0079609	0	0.0296256	0.00704775	0
RW03_bin.17	50.08	3.512	0.632	Bacteria	1809	2264228	d__Bacteria;p__Bacteroidota;c__Bacteroidia;o__Flavobacteriales;f__PHOS-HE28;g__PHOS-HE28;s__	taxonomic classification defined by topology and ANI	classification based on placement in class-level tree	37.01	0	0	0.130414	0.0116463	0	0	0	0.0120411	0.0251057	0
RW03_bin.18	99.42	0	0.604	Alphaproteobacteria	178557	2575461	d__Bacteria;p__Proteobacteria;c__Alphaproteobacteria;o__Sphingomonadales;f__Sphingomonadaceae;g__Chakrabartia;s__	ANI	classification based on placement in class-level tree	97.46	0.0820407	0	0.188242	0.0534906	0.0319735	0.00733298	0	0.158538	0.0293396	0.0175135
RW03_bin.19	66.23	4.012	0.649	Proteobacteria	3452	2556487	d__Bacteria;p__Proteobacteria;c__Gammaproteobacteria;o__Burkholderiales;f__Burkholderiaceae;g__UBA4615;s__	ANI	classification based on placement in class-level tree	59.65	0	0	0.200572	0.0948452	0	0	0	0.0496379	0.0544206	0
RW03_bin.2	81.28	1.008	0.532	Bacteria	5138	3194208	d__Bacteria;p__Bdellovibrionota;c__Oligoflexia;o__Silvanigrellales;f__Silvanigrellaceae;g__RFOM01;s__	taxonomic classification defined by topology and ANI	classification based on placement in class-level tree	71.21	0	0	0.160367	0	0	0	0	0	0	0
RW03_bin.20	88.09	3.159	0.667	Bacteria	8325	2264151	d__Bacteria;p__Verrucomicrobiota;c__Verrucomicrobiae;o__Opitutales;f__UBA953;g__UBA953;s__	taxonomic classification defined by topology and ANI	classification based on placement in class-level tree	76.13	0.0123425	0	0.281856	0.0846161	0.0141374	0.0140347	0.00311804	0.0913975	0.143302	0
RW03_bin.21	58.08	2.586	0.525	Bacteria	2886	3018728	d__Bacteria;p__Bacteroidota;c__Bacteroidia;o__Chitinophagales;f__Chitinophagaceae;g__SXYR01;s__	taxonomic classification defined by topology and ANI	classification based on placement in class-level tree	45.17	0.0517453	0	0.140426	0.021859	0.00976039	0.0100882	0	0.0106992	0.0062512	0
RW03_bin.22	52.06	1.899	0.571	Bacteria	2133	1648363	d__Bacteria;p__Actinobacteriota;c__Acidimicrobiia;o__Acidimicrobiales;f__Ilumatobacteraceae;g__Casp-actino8;s__	ANI	classification based on placement in class-level tree	43.86	0.0377319	0	0.127455	0.0586017	0	0.0234235	0	0.0713868	0.0199919	0
RW03_bin.23	82.91	4.415	0.493	Bacteria	5089	2191009	d__Bacteria;p__Cyanobacteria;c__Vampirovibrionia;o__Vampirovibrionales;f__Vampirovibrionaceae;g__Vampirovibrio;s__	ANI	classification based on placement in class-level tree	75.73	0	0	0.17207	0.0385139	0	0	0	0	0	0
RW03_bin.24	51.92	8.62	0.657	Bacteria	3830	2512491	d__Bacteria;p__Proteobacteria;c__Alphaproteobacteria;o__Sphingomonadales;f__Sphingomonadaceae;g__Novosphingobium;s__Novosphingobium aromaticivorans	taxonomic classification defined by topology and ANI	topological placement and ANI have congruent species assignments	33.98	0.00955537	0	0.177559	0.108257	0.0667676	0.00676689	0	0.0322643	0.224526	0.0183912
RW03_bin.25	95.6	2.197	0.655	Bacteria	67080	3130296	d__Bacteria;p__Gemmatimonadota;c__Gemmatimonadetes;o__Gemmatimonadales;f__Gemmatimonadaceae;g__PNKF01;s__	taxonomic classification defined by topology and ANI	classification based on placement in class-level tree	88.6	0	0	0.459518	0.0280186	0	0	0	0.138408	0.0538865	0
RW03_bin.26	61.55	5.172	0.446	Bacteria	9784	3107529	d__Bacteria;p__Bacteroidota;c__Bacteroidia;o__Chitinophagales;f__Saprospiraceae;g__OLB9;s__	taxonomic classification defined by topology and ANI	classification based on placement in class-level tree	53.91	0	0	0.262912	0.0337921	0	0	0	0	0.0329211	0
RW03_bin.27	92.12	1.772	0.538	Bacteria	7564	3260803	d__Bacteria;p__Armatimonadota;c__Armatimonadia;o__Armatimonadales;f__Armatimonadaceae;g__CAIRTT01;s__	taxonomic novelty determined using RED	classification based on placement in class-level tree	78.42	0	0	0.261213	0.0208898	0.00551799	0	0.00404893	0.0044464	0.0169846	0
RW03_bin.28	67.52	0.813	0.634	Proteobacteria	5550	2478470	d__Bacteria;p__Proteobacteria;c__Gammaproteobacteria;o__Ga0077536;f__Ga0077536;g__CAIKBL01;s__	taxonomic classification defined by topology and ANI	classification based on placement in class-level tree	45.23	0.00838334	0	0.173523	0.0481259	0.00630107	0	0	0.0542362	0.0270198	0.00833124
RW03_bin.29	50.86	8.62	0.704	Bacteria	5981	1842276	d__Bacteria;p__Actinobacteriota;c__Acidimicrobiia;o__Acidimicrobiales;f__Ilumatobacteraceae;g__UBA3006;s__	taxonomic classification defined by topology and ANI	classification based on placement in class-level tree	38.58	0	0	0.490477	0.163545	0	0.00517284	0	0.14028	0.14545	0
RW03_bin.3	62.91	1.329	0.694	Bacteria	3458	2569130	d__Bacteria;p__Cyanobacteria;c__Sericytochromatia;o__;f__;g__;s__	taxonomic novelty determined using RED	classification based on placement in class-level tree	64.08	0	0	0.189337	0	0	0	0	0	0.0115072	0
RW03_bin.30	95.22	0.588	0.523	Bacteria	34887	5599155	d__Bacteria;p__Planctomycetota;c__Planctomycetia;o__Pirellulales;f__Pirellulaceae;g__Pirellula_B;s__Pirellula_B sp018969045	taxonomic classification defined by topology and ANI	topological placement and ANI have congruent species assignments	83.96	0	0	0.268544	0.118607	0.0125537	0	0	0.0810718	0.0203853	0.00887131
RW03_bin.31	67.61	1.879	0.572	Gammaproteobacteria	2274	1867191	d__Bacteria;p__Proteobacteria;c__Gammaproteobacteria;o__Thiohalomonadales;f__Thiohalomonadaceae;g__BW-2;s__	taxonomic classification defined by topology and ANI	classification based on placement in class-level tree	53.59	0.0208637	0	0.141803	0	0	0	0.00332997	0	0	0
RW03_bin.32	67.63	3.846	0.578	Bacteria	7507	1933050	d__Bacteria;p__Actinobacteriota;c__Acidimicrobiia;o__Acidimicrobiales;f__Ilumatobacteraceae;g__Casp-actino8;s__	ANI	classification based on placement in class-level tree	59.19	0.106486	0	0.196229	0.0591041	0	0.17515	0	0.0928858	0.0184675	0.0048379
RW03_bin.33	57.32	1.24	0.569	Bacteria	2324	1863219	d__Bacteria;p__Bdellovibrionota;c__Bdellovibrionia_A;o__UBA1018;f__UBA1018;g__;s__	taxonomic novelty determined using RED	classification based on placement in class-level tree	44.02	0	0	0.136121	0.00664645	0	0	0	0.00306267	0	0
RW03_bin.34	63.01	2.817	0.609	Bacteria	3188	1558114	d__Bacteria;p__Bacteroidota;c__Bacteroidia;o__Flavobacteriales;f__UA16;g__;s__	taxonomic novelty determined using RED	classification based on placement in class-level tree	46.64	0.080938	0	0.168233	0.0492943	0	0.0221307	0	0.112523	0.0212954	0.0167369
RW03_bin.35	64.04	5.792	0.593	Proteobacteria	2141	856277	d__Bacteria;p__Proteobacteria;c__Gammaproteobacteria;o__Burkholderiales;f__Burkholderiaceae;g__UBA2463;s__UBA2463 sp016868255	taxonomic classification defined by topology and ANI	topological placement and ANI have congruent species assignments	43.25	0	0	0.161885	0.0119258	0	0	0	0.0858455	0	0
RW03_bin.36	52.6	2.71	0.381	Bacteroidetes	1972	1684413	d__Bacteria;p__Bacteroidota;c__Bacteroidia;o__Chitinophagales;f__Saprospiraceae;g__BJGN01;s__	taxonomic novelty determined using RED	classification based on placement in class-level tree	36.54	0	0	0.131079	0.0693198	0	0	0	0.00671895	0.0527679	0
RW03_bin.37	76.44	3.288	0.68	Burkholderiales	6824	3213800	d__Bacteria;p__Proteobacteria;c__Gammaproteobacteria;o__Burkholderiales;f__Burkholderiaceae;g__Rubrivivax;s__	taxonomic classification defined by topology and ANI	classification based on placement in class-level tree	74.96	0.242669	0.0277971	0.331316	0.156989	0.0338835	0.339986	0.0253311	0.783169	0.304861	0.0422682
RW03_bin.38	62.12	3.24	0.484	Bacteria	3356	1775622	d__Bacteria;p__Armatimonadota;c__Fimbriimonadia;o__Fimbriimonadales;f__Fimbriimonadaceae;g__Fimbriimonas;s__	taxonomic classification defined by topology and ANI	classification based on placement in class-level tree	52.05	0	0	0.156636	0.025908	0	0	0	0	0.00458674	0
RW03_bin.39	78.36	2.136	0.612	Bacteria	10353	1736073	d__Bacteria;p__Actinobacteriota;c__Acidimicrobiia;o__Acidimicrobiales;f__Ilumatobacteraceae;g__UBA2093;s__	taxonomic classification defined by topology and ANI	classification based on placement in class-level tree	78.93	0	0	0.224317	0.0787882	0.00718331	0	0	0.0227236	0.0401794	0.0165638
RW03_bin.4	82.39	5.982	0.571	Betaproteobacteria	7243	1633002	d__Bacteria;p__Proteobacteria;c__Gammaproteobacteria;o__Burkholderiales;f__Methylophilaceae;g__UBA6140;s__	taxonomic classification defined by topology and ANI	classification based on placement in class-level tree	60.88	0	0	0.230145	0.0377377	0	0	0	0.0147316	0.0261508	0
RW03_bin.40	96.82	0.793	0.464	Bacteroidetes	17874	2616388	d__Bacteria;p__Bacteroidota;c__Bacteroidia;o__Flavobacteriales;f__CAIKAF01;g__CAIKAF01;s__	taxonomic classification defined by topology and ANI	classification based on placement in class-level tree	80.5	0.0548329	0	0.166131	0	0	0.0159947	0	0.260055	0	0.0106841
RW03_bin.41	70.94	5.982	0.618	Bacteria	63322	1881142	d__Bacteria;p__Actinobacteriota;c__Acidimicrobiia;o__Acidimicrobiales;f__Ilumatobacteraceae;g__Casp-actino8;s__	ANI	classification based on placement in class-level tree	69.38	0.142987	0	0.519099	0.0832383	0	0.113939	0	0.0525825	0.0413798	0
RW03_bin.42	76.19	6.552	0.657	Bacteria	3196	4817833	d__Bacteria;p__Acidobacteriota;c__Acidobacteriae;o__Bryobacterales;f__Bryobacteraceae;g__Ga0077553;s__	ANI	classification based on placement in class-level tree	60.31	0	0	0.200186	0.0272858	0.0211774	0	0	0.0437633	0.082155	0.00974182
RW03_bin.43	58.32	3.508	0.559	Bacteria	2284	1572289	d__Bacteria;p__Bdellovibrionota;c__Bdellovibrionia_A;o__UBA1018;f__CAIMNF01;g__CAIMNF01;s__	taxonomic classification defined by topology and ANI	classification based on placement in class-level tree	40.07	0	0	0.131916	0.0224141	0	0	0	0	0	0
RW03_bin.44	96.66	1.587	0.44	Bacteroidetes	26280	3489571	d__Bacteria;p__Bacteroidota;c__Bacteroidia;o__AKYH767-A;f__OLB10;g__CAINEC01;s__	taxonomic classification defined by topology and ANI	classification based on placement in class-level tree	91.24	0	0	0.333502	0	0	0	0	0.00332847	0	0
RW03_bin.45	76.02	7.827	0.574	Burkholderiales	5453	2030571	d__Bacteria;p__Proteobacteria;c__Gammaproteobacteria;o__Burkholderiales;f__Burkholderiaceae;g__Limnohabitans;s__	ANI	classification based on placement in class-level tree	50.91	0	0.109063	0.27464	0.0636765	0.0185346	0.0218636	0.307652	0.019186	0.0491281	0.0218028
RW03_bin.5	92.11	1.917	0.622	Rhodobacteraceae	16638	3261330	d__Bacteria;p__Proteobacteria;c__Alphaproteobacteria;o__Rhodobacterales;f__Rhodobacteraceae;g__KMS-5;s__	taxonomic classification defined by topology and ANI	classification based on placement in class-level tree	86	0.0798313	0.00788123	0.305556	0.0561161	0.0156081	0.0409881	0.00924878	0.104865	0.0574819	0.0285268
RW03_bin.6	51.67	2.586	0.645	Bacteria	3865	3288416	d__Bacteria;p__Proteobacteria;c__Alphaproteobacteria;o__Rhizobiales;f__Aestuariivirgaceae;g__Aestuariivirga;s__	taxonomic classification defined by topology and ANI	classification based on placement in class-level tree	37.57	0.0791303	0.00603635	0.204286	0.16401	0.0309571	0.0590511	0.00475276	0.183933	0.162185	0.031643
RW03_bin.7	61.34	3.529	0.596	Proteobacteria	2067	1272187	d__Bacteria;p__Proteobacteria;c__Gammaproteobacteria;o__Burkholderiales;f__Burkholderiaceae;g__UBA2463;s__	taxonomic classification defined by topology and ANI	classification based on placement in class-level tree	41.32	0	0	0.140194	0.0176399	0	0	0	0.0911157	0.009195	0
RW03_bin.8	57.78	0	0.577	Bacteria	2627	1658514	d__Bacteria;p__Proteobacteria;c__Alphaproteobacteria;o__Sphingomonadales;f__Sphingomonadaceae;g__Chakrabartia;s__	taxonomic classification defined by topology and ANI	classification based on placement in class-level tree	48.07	0	0	0.138298	0.0155387	0.00861188	0	0	0.0137179	0.0123317	0.0163005
RW03_bin.9	79.36	2.147	0.564	Bacteria	5657	3911315	d__Bacteria;p__Bdellovibrionota;c__Oligoflexia;o__Oligoflexales;f__RGVZ01;g__;s__	taxonomic novelty determined using RED	classification based on placement in class-level tree	65.45	0	0	0.182948	0	0	0	0	0	0	0
RW04_bin.1	80.55	4.481	0.525	Bacteria	4388	2523691	d__Bacteria;p__Chloroflexota;c__Chloroflexia;o__Chloroflexales;f__Roseiflexaceae;g__UBA965;s__	taxonomic classification defined by topology and ANI	classification based on placement in class-level tree	65.55	0.00771397	0	0.0182709	0.232061	0.00606586	0.00880667	0	0	0.063153	0
RW04_bin.10	74.76	1.438	0.483	Cytophagales	3447	4044883	d__Bacteria;p__Bacteroidota;c__Bacteroidia;o__Cytophagales;f__Spirosomaceae;g__Arsenicibacter;s__	taxonomic classification defined by topology and ANI	classification based on placement in class-level tree	59.73	0	0	0	0.181507	0.010932	0	0	0	0	0
RW04_bin.11	68.19	2.112	0.515	Bacteria	2272	1783123	d__Bacteria;p__Bacteroidota;c__Kapabacteria;o__Kapabacteriales;f__NICIL-2;g__;s__	taxonomic classification defined by topology and ANI	classification based on placement in class-level tree	55.86	0	0	0	0.169429	0.00493649	0	0	0	0.0125673	0.0107563
RW04_bin.12	64.21	2.904	0.508	Bacteroidetes	2483	2859355	d__Bacteria;p__Bacteroidota;c__Bacteroidia;o__Chitinophagales;f__Saprospiraceae;g__M3007;s__	taxonomic classification defined by topology and ANI	classification based on placement in class-level tree	50.99	0	0	0	0.126119	0.0832207	0	0	0	0.0431593	0
RW04_bin.13	55.76	6.011	0.564	Bacteria	1738	2613713	d__Bacteria;p__Verrucomicrobiota;c__Verrucomicrobiae;o__Verrucomicrobiales;f__Akkermansiaceae;g__;s__	taxonomic novelty determined using RED	classification based on placement in class-level tree	30.12	0.0286663	0	0.0521144	0.144617	0	0.0136335	0	0.00730632	0.0516816	0.013898
RW04_bin.14	57.44	3.061	0.657	Rhizobiales	3316	2683364	d__Bacteria;p__Proteobacteria;c__Alphaproteobacteria;o__Rhizobiales;f__Beijerinckiaceae;g__28-YEA-48;s__	taxonomic classification defined by topology and ANI	classification based on placement in class-level tree	50.08	0.17366	0.00607281	0.0940263	0.238483	0.0205923	0.16318	0.00977993	0.047206	0.151126	0.0348855
RW04_bin.15	57.75	3.448	0.61	Bacteria	3079	1978562	d__Bacteria;p__Proteobacteria;c__Alphaproteobacteria;o__Sphingomonadales;f__Sphingomonadaceae;g__Chakrabartia;s__	taxonomic classification defined by topology and ANI	classification based on placement in class-level tree	51.39	0.0356517	0	0.0904879	0.0970994	0.0447726	0	0	0.0623856	0.0379201	0.0324069
RW04_bin.16	97.53	1.724	0.432	Bacteroidetes	27094	2842593	d__Bacteria;p__Bacteroidota;c__Bacteroidia;o__Chitinophagales;f__Chitinophagaceae;g__;s__	taxonomic novelty determined using RED	classification based on placement in class-level tree	93.59	1.06094	0	0.0255945	0.332361	0.0245101	1.23482	0	0	0.0142355	0
RW04_bin.17	72.65	4.494	0.575	Bacteria	6495	5735343	d__Bacteria;p__Planctomycetota;c__Planctomycetia;o__Planctomycetales;f__Planctomycetaceae;g__SXXK01;s__	taxonomic classification defined by topology and ANI	classification based on placement in class-level tree	55.78	0	0	0.0854538	0.245339	0.0192852	0	0	0.0238858	0.0227565	0.0477135
RW04_bin.18	68.94	4.347	0.692	Cyanobacteria	10612	2546431	d__Bacteria;p__Cyanobacteria;c__Cyanobacteriia;o__PCC-6307;f__Cyanobiaceae;g__Cyanobium;s__Cyanobium elabens	taxonomic classification defined by topology and ANI	topological placement and ANI have congruent species assignments	71.66	0	0	0.099009	0.47539	0	0	0	0.127201	0.0550378	0.0234469
RW04_bin.19	50.98	0.827	0.435	Cyanobacteria	1806	3397098	d__Bacteria;p__Cyanobacteria;c__Cyanobacteriia;o__Cyanobacteriales;f__Oscillatoriaceae;g__Planktothricoides;s__Planktothricoides sp001276715	taxonomic classification defined by topology and ANI	topological placement and ANI have congruent species assignments	37.91	0	0	0	0.162103	0	0	0	0	0	0
RW04_bin.2	92.99	8.951	0.589	Gammaproteobacteria	28778	4738504	d__Bacteria;p__Proteobacteria;c__Gammaproteobacteria;o__Methylococcales;f__Methylococcaceae;g__UBA6136;s__	ANI	classification based on placement in class-level tree	83.84	0.035721	0.0119466	0.0357533	0.427796	0.0374261	0.0470214	0	0.0271201	0.0586202	0.00704461
RW04_bin.20	83.69	3.849	0.574	Cyanobacteria	4395	3950712	d__Bacteria;p__Cyanobacteria;c__Cyanobacteriia;o__Phormidesmiales;f__Phormidesmiaceae;g__Nodosilinea;s__Nodosilinea sp014697375	taxonomic classification defined by topology and ANI	topological placement and ANI have congruent species assignments	67.47	0.0248578	0	0.016712	0.181325	0	0.0254588	0	0.393724	0	0
RW04_bin.21	66.58	1.351	0.62	Actinomycetales	3745	1383849	d__Bacteria;p__Actinobacteriota;c__Actinomycetia;o__Nanopelagicales;f__UBA5976;g__;s__	taxonomic classification defined by topology and ANI	classification based on placement in class-level tree	53.04	0	0	0	0.198572	0.00877384	0	0	0	0.0740177	0.0100939
RW04_bin.22	88.87	4.581	0.532	Proteobacteria	4597	2752652	d__Bacteria;p__Proteobacteria;c__Gammaproteobacteria;o__Burkholderiales;f__Burkholderiaceae;g__UBA3064;s__UBA3064 sp016868095	taxonomic classification defined by topology and ANI	topological placement and ANI have congruent species assignments	82.41	0	0	0.154453	0.112615	0.0266927	0	0	0.00993439	0.0139993	0.0650379
RW04_bin.23	57.41	5.799	0.702	Bacteria	3912	1178128	d__Bacteria;p__Verrucomicrobiota;c__Verrucomicrobiae;o__Opitutales;f__UBA953;g__UBA8828;s__	taxonomic classification defined by topology and ANI	classification based on placement in class-level tree	44.9	0.0249428	0	0.0492909	0.323812	0.0116644	0.0242469	0	0.0550875	0.0413285	0.0422869
RW04_bin.24	84.59	1.342	0.631	Sphingomonadales	11922	2055231	d__Bacteria;p__Proteobacteria;c__Alphaproteobacteria;o__Sphingomonadales;f__Sphingomonadaceae;g__Novosphingobium;s__	taxonomic classification defined by topology and ANI	classification based on placement in class-level tree	70.97	0.0091439	0.00540879	0.0207297	0.311987	0.0408947	0.010903	0.00422619	0.0221199	0.156152	0.0307832
RW04_bin.25	51.89	5.172	0.65	Bacteria	7141	3390703	d__Bacteria;p__Proteobacteria;c__Gammaproteobacteria;o__Burkholderiales;f__Burkholderiaceae;g__;s__	taxonomic classification fully defined by topology	classification based on placement in class-level tree	40.31	0.258248	0.165585	0.095334	0.307981	0.0532636	0.222492	0.183959	0.0777304	0.265193	0.0323095
RW04_bin.26	89.26	3.94	0.642	Cyanobacteria	32731	4076252	d__Bacteria;p__Cyanobacteria;c__Cyanobacteriia;o__PCC-6307;f__Cyanobiaceae;g__Cyanobium;s__	taxonomic classification defined by topology and ANI	classification based on placement in class-level tree	82.13	0	0	0.0475801	0.585737	0	0	0	0.0800391	0.0395227	0.019713
RW04_bin.3	64.4	0.273	0.491	Bacteroidetes	2787	1498064	d__Bacteria;p__Bacteroidota;c__Bacteroidia;o__Chitinophagales;f__Chitinophagaceae;g__JJ008;s__	ANI	classification based on placement in class-level tree	45.67	0	0	0	0.183664	0	0	0	0	0.00874794	0
RW04_bin.4	74.52	2.732	0.707	Alphaproteobacteria	4020	2292529	d__Bacteria;p__Proteobacteria;c__Alphaproteobacteria;o__Caulobacterales;f__Caulobacteraceae;g__Phenylobacterium;s__	taxonomic classification defined by topology and ANI	classification based on placement in class-level tree	62.75	0.00864465	0	0.13312	0.259232	0.0515051	0.0114359	0	0.0263295	0.191556	0.0309394
RW04_bin.5	93.7	5.797	0.691	Cyanobacteria	8085	2776203	d__Bacteria;p__Cyanobacteria;c__Cyanobacteriia;o__PCC-6307;f__Cyanobiaceae;g__Cyanobium;s__	taxonomic classification defined by topology and ANI	classification based on placement in class-level tree	77.82	0.0172638	0	0.250613	0.594818	0.0217312	0.0299605	0	0.473234	0.273603	0.333408
RW04_bin.6	74.91	1.608	0.538	Actinomycetales	2684	1098995	d__Bacteria;p__Actinobacteriota;c__Actinomycetia;o__Actinomycetales;f__Microbacteriaceae;g__Rhodoluna;s__	ANI	classification based on placement in class-level tree	57.74	0	0	0.0321309	0.171597	0	0.00476869	0	0.125787	0.0159168	0
RW04_bin.7	69.29	6.688	0.425	Cyanobacteria	3882	3468288	d__Bacteria;p__Cyanobacteria;c__Cyanobacteriia;o__Cyanobacteriales;f__Microcystaceae;g__Microcystis;s__Microcystis aeruginosa_D	taxonomic classification defined by topology and ANI	topological placement and ANI have congruent species assignments	50.87	0.137236	0	0.0150795	1.08243	0.0156968	0.0533414	0	0.0609824	0.0488496	0.152829
RW04_bin.8	75.73	8.258	0.523	Actinomycetales	2834	1371453	d__Bacteria;p__Actinobacteriota;c__Actinomycetia;o__Nanopelagicales;f__UBA5976;g__JAFMIT01;s__	taxonomic classification defined by topology and ANI	classification based on placement in class-level tree	65.45	0	0	0.117505	0.182181	0.00471222	0	0	0.0177005	0.0241057	0.0120859
RW04_bin.9	90.2	2.761	0.663	Bacteria	7384	4907791	d__Bacteria;p__Verrucomicrobiota;c__Verrucomicrobiae;o__Verrucomicrobiales;f__Akkermansiaceae;g__Haloferula;s__	taxonomic classification defined by topology and ANI	classification based on placement in class-level tree	78.91	0	0.00583182	0.00919052	0.317418	0.00371839	0.0075156	0	0.00737502	0.143156	0.0149891
RW05_bin.1	91.15	5.488	0.451	Gammaproteobacteria	5259	2212861	d__Bacteria;p__Proteobacteria;c__Gammaproteobacteria;o__Methylococcales;f__Methylomonadaceae;g__UBA10906;s__UBA10906 sp003542275	taxonomic classification defined by topology and ANI	topological placement and ANI have congruent species assignments	86	0	0	0	0	0.251607	0	0	0	0	0.0137298
RW05_bin.2	77.12	3.272	0.508	Bacteroidetes	2816	3205920	d__Bacteria;p__Bacteroidota;c__Bacteroidia;o__Chitinophagales;f__Saprospiraceae;g__M3007;s__	taxonomic classification defined by topology and ANI	classification based on placement in class-level tree	59.63	0	0	0	0.0941521	0.108951	0	0	0	0.0454437	0
RW05_bin.3	53.66	2.597	0.396	Bacteria	1963	2131934	d__Bacteria;p__Bacteroidota;c__Bacteroidia;o__Flavobacteriales;f__Crocinitomicaceae;g__UBA2040;s__	ANI	classification based on placement in class-level tree	37.51	0	0	0	0	0.129873	0	0	0.00750568	0.033757	0
RW05_bin.4	77.09	1.948	0.371	Betaproteobacteria	3411	860942	d__Bacteria;p__Proteobacteria;c__Gammaproteobacteria;o__Burkholderiales;f__Methylophilaceae;g__Methylopumilus;s__Methylopumilus sp903849185	taxonomic classification defined by topology and ANI	topological placement and ANI have congruent species assignments	53.57	0	0	0	0.00966915	0.163874	0	0.048321	0	0.00973698	0
RW05_bin.5	69.91	0	0.295	Gammaproteobacteria	11264	1096459	d__Bacteria;p__Proteobacteria;c__Gammaproteobacteria;o__UBA6186;f__UBA6186;g__UBA6186;s__	taxonomic classification defined by topology and ANI	classification based on placement in class-level tree	62.05	0.0646522	0	0.0036481	0.124637	0.266928	0.0613263	0.00708204	0.0166539	0.00700469	0.0150688
RW05_bin.6	79.94	1.356	0.3	Gammaproteobacteria	94178	1591529	d__Bacteria;p__Proteobacteria;c__Gammaproteobacteria;o__UBA6186;f__UBA6186;g__UBA6186;s__	taxonomic classification defined by topology and ANI	classification based on placement in class-level tree	86.14	0	0	0.0198886	0.0864114	0.41614	0	0	0.026713	0.157016	0.0309632
RW05_bin.7	55.52	2.124	0.688	Sphingomonadales	2227	1608445	d__Bacteria;p__Proteobacteria;c__Alphaproteobacteria;o__Sphingomonadales;f__Sphingomonadaceae;g__Novosphingobium;s__	taxonomic classification defined by topology and ANI	classification based on placement in class-level tree	47.2	0.0110531	0.00692346	0.0342597	0.0383533	0.160745	0.0118453	0.00540889	0.0270565	0.0815219	0.0251856
RW05_bin.8	67.19	2.648	0.55	Gammaproteobacteria	2358	1801546	d__Bacteria;p__Proteobacteria;c__Gammaproteobacteria;o__Methylococcales;f__Methylococcaceae;g__;s__	taxonomic novelty determined using RED	classification based on placement in class-level tree	58.1	0	0	0	0	0.138275	0	0	0	0	0.00654812
RW06_bin.1	77.07	2.727	0.644	Bacteria	3066	3435152	d__Bacteria;p__Chloroflexota;c__Anaerolineae;o__Caldilineales;f__Caldilineaceae;g__Litorilinea;s__	taxonomic classification defined by topology and ANI	classification based on placement in class-level tree	63.66	0.0742224	0	0.00520086	0	0	0.168924	0	0.0713754	0	0
RW06_bin.10	76.95	1.857	0.56	Burkholderiales	3514	2101816	d__Bacteria;p__Proteobacteria;c__Gammaproteobacteria;o__Burkholderiales;f__Burkholderiaceae;g__Achromobacter;s__	taxonomic novelty determined using RED	classification based on placement in class-level tree	71.51	0.0406507	0	0	0.0161181	0	0.167003	0	0	0	0
RW06_bin.11	80.97	3.26	0.659	Alphaproteobacteria	5717	2926283	d__Bacteria;p__Proteobacteria;c__Alphaproteobacteria;o__Rhizobiales;f__Aestuariivirgaceae;g__Aestuariivirga;s__	taxonomic classification defined by topology and ANI	classification based on placement in class-level tree	78.38	0.585093	0.0104342	0.112755	0.177887	0.0750403	0.50602	0.00723447	0.1348	0.143864	0.0783564
RW06_bin.12	79.12	1.904	0.521	Bacteroidetes	5754	2221849	d__Bacteria;p__Bacteroidota;c__Bacteroidia;o__NS11-12g;f__UBA955;g__REEB481;s__	taxonomic classification defined by topology and ANI	classification based on placement in class-level tree	60.98	0.118387	0	0	0.0568709	0.00714919	0.175414	0	0	0	0
RW06_bin.13	94.12	3.078	0.592	Rhodobacteraceae	10768	2977175	d__Bacteria;p__Proteobacteria;c__Alphaproteobacteria;o__Rhodobacterales;f__Rhodobacteraceae;g__Cypionkella;s__	taxonomic classification defined by topology and ANI	classification based on placement in class-level tree	86.42	0.118216	0	0.012942	0.0175931	0	0.311719	0	0.00867195	0.00597117	0.0099344
RW06_bin.14	91.45	1.379	0.662	Rhodobacteraceae	37603	3694078	d__Bacteria;p__Proteobacteria;c__Alphaproteobacteria;o__Rhodobacterales;f__Rhodobacteraceae;g__Roseicyclus;s__	taxonomic classification defined by topology and ANI	classification based on placement in class-level tree	93.25	0.143359	0	0.0109239	0	0	1.32886	0	0.0703805	0.0190469	0
RW06_bin.15	63.38	2.404	0.7	Bacteria	3514	1342262	d__Bacteria;p__Verrucomicrobiota;c__Verrucomicrobiae;o__Opitutales;f__UBA953;g__UBA8828;s__	taxonomic classification defined by topology and ANI	classification based on placement in class-level tree	55	0.177216	0	0.0394785	0.0703996	0.011561	0.238842	0	0.0595175	0.0546936	0.0146382
RW06_bin.16	75.43	3.448	0.657	Bacteria	61193	4010774	d__Bacteria;p__Actinobacteriota;c__Actinomycetia;o__Nanopelagicales;f__S36-B12;g__WLND01;s__	taxonomic classification defined by topology and ANI	classification based on placement in class-level tree	63.38	0.270163	0	0	0	0	0.558569	0	0	0	0
RW06_bin.17	58.73	3.448	0.356	Bacteria	2547	2669970	d__Bacteria;p__Bacteroidota;c__Bacteroidia;o__Chitinophagales;f__Saprospiraceae;g__BJGN01;s__	taxonomic novelty determined using RED	classification based on placement in class-level tree	39.1	0.260335	0	0.0204968	0.118223	0.0137946	0.141567	0	0.0106342	0.00757017	0.00613873
RW06_bin.18	96.75	1.79	0.659	Rhodobacteraceae	43474	4015934	d__Bacteria;p__Proteobacteria;c__Alphaproteobacteria;o__Rhodobacterales;f__Rhodobacteraceae;g__Gemmobacter_B;s__	taxonomic classification defined by topology and ANI	classification based on placement in class-level tree	93.59	0.251271	0.0091382	0.107407	0.126978	0.0309312	0.598434	0.00858142	0.217699	0.143635	0.0361847
RW06_bin.19	69.22	8.424	0.52	Bacteroidetes	2326	3116326	d__Bacteria;p__Bacteroidota;c__Bacteroidia;o__Chitinophagales;f__Saprospiraceae;g__UBA2329;s__	taxonomic classification defined by topology and ANI	classification based on placement in class-level tree	45.93	0.156575	0	0.148125	0.0324947	0	0.193466	0	0.0202122	0.0126344	0
RW06_bin.2	55.03	9.252	0.618	Burkholderiales	7360	2069896	d__Bacteria;p__Proteobacteria;c__Gammaproteobacteria;o__Burkholderiales;f__Burkholderiaceae;g__;s__	taxonomic classification fully defined by topology	classification based on placement in class-level tree	44.76	0.293782	0.113043	0.0794291	0.0852382	0.0696607	0.595913	0.126705	0.041014	0.191622	0.0315059
RW06_bin.20	97.5	1.53	0.573	Bacteria	38178	6836667	d__Bacteria;p__Verrucomicrobiota;c__Verrucomicrobiae;o__Verrucomicrobiales;f__Verrucomicrobiaceae;g__;s__	taxonomic novelty determined using RED	classification based on placement in class-level tree	89.38	0.134045	0	0	0	0	0.399981	0	0	0	0
RW06_bin.21	96.39	1.304	0.649	Alphaproteobacteria	52004	3419472	d__Bacteria;p__Proteobacteria;c__Alphaproteobacteria;o__Sphingomonadales;f__Sphingomonadaceae;g__Sandarakinorhabdus;s__	taxonomic classification defined by topology and ANI	classification based on placement in class-level tree	93.11	0.159273	0	0.04601	0.025704	0	0.63155	0.00351868	0.284239	0.0147426	0.0284768
RW06_bin.22	90.28	0.909	0.679	Rhodobacteraceae	11967	3340166	d__Bacteria;p__Proteobacteria;c__Alphaproteobacteria;o__Rhodobacterales;f__Rhodobacteraceae;g__Pararhodobacter;s__	taxonomic classification defined by topology and ANI	classification based on placement in class-level tree	86.02	0.113942	0.00494837	0.0714932	0.111344	0	0.412907	0	0.169606	0.0444148	0.0105849
RW06_bin.23	94.94	2.11	0.555	Alphaproteobacteria	54978	3173133	d__Bacteria;p__Proteobacteria;c__Alphaproteobacteria;o__Caulobacterales;f__TH1-2;g__Aquidulcibacter;s__	taxonomic classification defined by topology and ANI	classification based on placement in class-level tree	95.49	0.227082	0	0	0	0	0.333347	0	0.0187857	0	0
RW06_bin.24	82.08	2.351	0.606	Rhodobacteraceae	12964	3637706	d__Bacteria;p__Proteobacteria;c__Alphaproteobacteria;o__Rhodobacterales;f__Rhodobacteraceae;g__Marivita;s__	taxonomic classification defined by topology and ANI	classification based on placement in class-level tree	78.63	0.48435	0	0	0	0	1.98624	0	0.0398394	0	0
RW06_bin.25	63.1	9.487	0.613	Bacteria	7221	1719140	d__Bacteria;p__Actinobacteriota;c__Acidimicrobiia;o__Acidimicrobiales;f__Ilumatobacteraceae;g__Casp-actino8;s__	ANI	classification based on placement in class-level tree	55.88	0.339004	0	0.156625	0.0289324	0	0.206546	0	0.0215676	0.0144912	0
RW06_bin.26	98.91	4.383	0.635	Alphaproteobacteria	84449	3816855	d__Bacteria;p__Proteobacteria;c__Alphaproteobacteria;o__Caulobacterales;f__Hyphomonadaceae;g__Hyphomonas;s__Hyphomonas sp016124495	taxonomic classification defined by topology and ANI	topological placement and ANI have congruent species assignments	94.64	0.400187	0.00571919	0.0211094	0.0196741	0	0.411233	0.00465009	0.0572321	0.0188699	0
RW06_bin.27	51.47	9.616	0.676	Cyanobacteria	1538	2943553	d__Bacteria;p__Cyanobacteria;c__Cyanobacteriia;o__PCC-6307;f__Cyanobiaceae;g__Cyanobium;s__	taxonomic classification defined by topology and ANI	classification based on placement in class-level tree	37.37	0.218076	0	0.134687	0.0930069	0	0.286665	0	0.725295	0.0763254	0.0337276
RW06_bin.3	52.55	1.666	0.673	Proteobacteria	2991	1954354	d__Bacteria;p__Proteobacteria;c__Gammaproteobacteria;o__Burkholderiales;f__Burkholderiaceae;g__;s__	taxonomic novelty determined using RED	classification based on placement in class-level tree	40.55	0.0608921	0.0186093	0.0335355	0.0546636	0.0128764	0.194266	0	0.301041	0.105233	0.0179093
RW06_bin.4	62.41	0.862	0.663	Bacteria	3558	2143743	d__Bacteria;p__Verrucomicrobiota;c__Verrucomicrobiae;o__Verrucomicrobiales;f__Akkermansiaceae;g__;s__	taxonomic classification fully defined by topology	classification based on placement in class-level tree	43.31	0.225868	0	0	0	0	0.181605	0	0	0	0
RW06_bin.5	59.09	3.448	0.67	Bacteria	15173	3500615	d__Bacteria;p__Proteobacteria;c__Alphaproteobacteria;o__Reyranellales;f__Reyranellaceae;g__Reyranella;s__	taxonomic classification defined by topology and ANI	classification based on placement in class-level tree	50.58	0.282291	0	0.112685	0.0523959	0.0171792	0.18123	0.00543314	0.0281438	0.0519356	0.00866398
RW06_bin.6	97.16	3.681	0.51	Bacteroidetes	30303	4563136	d__Bacteria;p__Bacteroidota;c__Bacteroidia;o__Chitinophagales;f__Saprospiraceae;g__;s__	taxonomic classification fully defined by topology	classification based on placement in class-level tree	86.58	0.0700377	0	0.00399071	0.0328265	0	0.621597	0.00366638	0	0	0.00920147
RW06_bin.7	97.53	4.802	0.432	Bacteroidetes	26530	2812353	d__Bacteria;p__Bacteroidota;c__Bacteroidia;o__Chitinophagales;f__Chitinophagaceae;g__;s__	taxonomic novelty determined using RED	classification based on placement in class-level tree	91	1.06289	0	0.0263869	0.307097	0.0235587	1.25769	0	0	0.0143547	0
RW06_bin.8	76.03	3.205	0.581	Xanthomonadaceae	19155	2923504	d__Bacteria;p__Proteobacteria;c__Gammaproteobacteria;o__Xanthomonadales;f__Xanthomonadaceae;g__Arenimonas;s__	taxonomic classification defined by topology and ANI	classification based on placement in class-level tree	83.04	0.373593	0.0112359	0.0373603	0.0249647	0	0.470182	0.0144329	0.0467223	0	0.00899867
RW06_bin.9	89.96	3.721	0.5	Bacteroidetes	11231	4119338	d__Bacteria;p__Bacteroidota;c__Bacteroidia;o__Chitinophagales;f__Chitinophagaceae;g__SXYR01;s__	taxonomic classification defined by topology and ANI	classification based on placement in class-level tree	80.5	0.837847	0	0.0242571	0.00540784	0	0.14325	0	0.00938276	0	0
RW07_bin.1	86.01	2.729	0.554	Actinomycetales	100017	1343915	d__Bacteria;p__Actinobacteriota;c__Actinomycetia;o__Actinomycetales;f__Microbacteriaceae;g__Rhodoluna;s__	ANI	classification based on placement in class-level tree	80.3	0	0.0156216	0	0	0	0	0.87906	0	0	0
RW07_bin.10	79.98	1.639	0.369	Bacteria	14153	2038880	d__Bacteria;p__Bacteroidota;c__Bacteroidia;o__Flavobacteriales;f__Crocinitomicaceae;g__Fluviicola;s__	taxonomic classification defined by topology and ANI	classification based on placement in class-level tree	75.38	0	0.127393	0	0	0	0	2.35797	0	0	0
RW07_bin.11	69.77	3.328	0.593	Actinomycetales	14669	1018571	d__Bacteria;p__Actinobacteriota;c__Actinomycetia;o__Actinomycetales;f__Microbacteriaceae;g__Aurantimicrobium;s__	taxonomic novelty determined using RED	classification based on placement in class-level tree	50.06	0	0	0	0	0	0	0.272763	0	0	0
RW07_bin.12	69.2	1.364	0.533	Actinomycetales	25134	1147557	d__Bacteria;p__Actinobacteriota;c__Actinomycetia;o__Actinomycetales;f__Microbacteriaceae;g__Rhodoluna;s__	taxonomic classification defined by topology and ANI	classification based on placement in class-level tree	68.63	0	0.00558751	0	0	0	0	0.805675	0	0	0
RW07_bin.13	92.39	0.536	0.456	Actinomycetales	42589	1288013	d__Bacteria;p__Actinobacteriota;c__Actinomycetia;o__Actinomycetales;f__Microbacteriaceae;g__Rhodoluna;s__	ANI	classification based on placement in class-level tree	93.25	0	0.0474806	0	0	0	0	1.90117	0	0	0
RW07_bin.14	54.31	3.448	0.319	Bacteria	16761	1759375	d__Bacteria;p__Bacteroidota;c__Bacteroidia;o__Flavobacteriales;f__Flavobacteriaceae;g__Flavobacterium;s__	taxonomic classification defined by topology and ANI	classification based on placement in class-level tree	43.67	0	0.14464	0	0	0	0	0.249744	0	0	0
RW07_bin.15	90.81	8.287	0.45	Betaproteobacteria	16638	2033040	d__Bacteria;p__Proteobacteria;c__Gammaproteobacteria;o__Burkholderiales;f__Methylophilaceae;g__Methylopumilus_A;s__	taxonomic classification defined by topology and ANI	classification based on placement in class-level tree	75.79	0	0.0993318	0	0	0	0	0.509601	0	0	0
RW07_bin.16	70.39	2.535	0.339	Flavobacteriaceae	34669	1716838	d__Bacteria;p__Bacteroidota;c__Bacteroidia;o__Flavobacteriales;f__Flavobacteriaceae;g__Flavobacterium;s__	taxonomic classification defined by topology and ANI	classification based on placement in class-level tree	54.51	0	1.71439	0	0	0	0	2.50863	0	0	0
RW07_bin.17	51.46	6.14	0.547	Bacteria	12214	1399038	d__Bacteria;p__Actinobacteriota;c__Actinomycetia;o__Actinomycetales;f__Microbacteriaceae;g__Aurantimicrobium;s__	taxonomic classification defined by topology and ANI	classification based on placement in class-level tree	40.51	0	1.28276	0	0	0	0	1.05693	0	0	0
RW07_bin.18	91.99	1.99	0.367	Flavobacteriaceae	43472	3082339	d__Bacteria;p__Bacteroidota;c__Bacteroidia;o__Flavobacteriales;f__Flavobacteriaceae;g__Flavobacterium;s__Flavobacterium sp013823965	taxonomic classification defined by topology and ANI	topological placement and ANI have congruent species assignments	73.65	0	0.0562837	0	0	0	0	0.413201	0	0	0
RW07_bin.19	77.21	7.276	0.336	Flavobacteriaceae	34140	2619357	d__Bacteria;p__Bacteroidota;c__Bacteroidia;o__Flavobacteriales;f__Flavobacteriaceae;g__Flavobacterium;s__	taxonomic classification defined by topology and ANI	classification based on placement in class-level tree	76.27	0	0.173182	0	0	0	0	0.361433	0	0	0
RW07_bin.2	53.26	2.318	0.391	Gammaproteobacteria	1763	1452731	d__Bacteria;p__Proteobacteria;c__Gammaproteobacteria;o__Beggiatoales;f__Beggiatoaceae;g__;s__	taxonomic classification defined by topology and ANI	classification based on placement in class-level tree	52.1	0	0	0	0	0	0	0.0803236	0	0	0
RW07_bin.20	92.1	0.867	0.594	Actinomycetales	62417	1406086	d__Bacteria;p__Actinobacteriota;c__Actinomycetia;o__Actinomycetales;f__Microbacteriaceae;g__MWH-TA3;s__	ANI	classification based on placement in class-level tree	94.68	0	0.00702552	0.0124387	0.011504	0	0	0.343401	0	0	0
RW07_bin.21	54.73	7.29	0.547	Actinomycetales	4754	1202536	d__Bacteria;p__Actinobacteriota;c__Actinomycetia;o__Actinomycetales;f__Microbacteriaceae;g__Aurantimicrobium;s__	taxonomic classification defined by topology and ANI	classification based on placement in class-level tree	36.95	0	1.4092	0	0	0	0	0.779192	0	0	0
RW07_bin.3	81.72	4.504	0.445	Actinomycetales	15518	1273079	d__Bacteria;p__Actinobacteriota;c__Actinomycetia;o__Nanopelagicales;f__UBA5976;g__UBA5976;s__	taxonomic classification defined by topology and ANI	classification based on placement in class-level tree	94.34	0	0.00659015	0	0	0	0	1.22891	0	0	0
RW07_bin.4	93.56	4.99	0.567	Actinomycetales	72932	1299586	d__Bacteria;p__Actinobacteriota;c__Actinomycetia;o__Actinomycetales;f__Microbacteriaceae;g__Rhodoluna;s__	ANI	classification based on placement in class-level tree	88.44	0	0.193778	0	0	0	0	1.24441	0	0	0
RW07_bin.5	52.06	9.107	0.681	Burkholderiales	1677	2606245	d__Bacteria;p__Proteobacteria;c__Gammaproteobacteria;o__Burkholderiales;f__Burkholderiaceae;g__Sphaerotilus;s__Sphaerotilus montanus	taxonomic classification defined by topology and ANI	topological placement and ANI have congruent species assignments	39.04	0.0441731	0.128238	0.0781799	0.0827536	0.0826677	0.0831345	0.158814	0.104774	0.543802	0.0415286
RW07_bin.6	55.35	1.803	0.52	Gammaproteobacteria	2114	1472934	d__Bacteria;p__Proteobacteria;c__Gammaproteobacteria;o__Pseudomonadales;f__Moraxellaceae;g__JAGLBJ01;s__	taxonomic classification defined by topology and ANI	classification based on placement in class-level tree	49.09	0	0	0	0	0	0	0.0882963	0	0	0
RW07_bin.7	98.05	1.092	0.355	Bacteroidetes	40191	2703529	d__Bacteria;p__Bacteroidota;c__Bacteroidia;o__Sphingobacteriales;f__Sphingobacteriaceae;g__Daejeonella;s__	taxonomic classification defined by topology and ANI	classification based on placement in class-level tree	96.72	0	1.17536	0	0	0	0	3.20202	0	0	0
RW07_bin.8	95.33	3.387	0.404	Cytophagales	10512	3190951	d__Bacteria;p__Bacteroidota;c__Bacteroidia;o__Cytophagales;f__Cyclobacteriaceae;g__Algoriphagus;s__	taxonomic classification defined by topology and ANI	classification based on placement in class-level tree	89.52	0	0.903063	0	0	0	0	0.0740809	0	0	0
RW07_bin.9	66.21	5.799	0.523	Actinomycetales	20304	870206	d__Bacteria;p__Actinobacteriota;c__Actinomycetia;o__Actinomycetales;f__Microbacteriaceae;g__Rhodoluna;s__	taxonomic classification defined by topology and ANI	classification based on placement in class-level tree	49.17	0	0.118784	0	0	0	0	1.44412	0	0	0
RW08_bin.1	56.68	1.452	0.688	Rhodobacteraceae	4220	2010482	d__Bacteria;p__Proteobacteria;c__Alphaproteobacteria;o__Rhodobacterales;f__Rhodobacteraceae;g__Roseicyclus;s__	taxonomic classification defined by topology and ANI	classification based on placement in class-level tree	58.84	0.0140697	0	0.0362672	0.0218366	0	0.0340433	0	0.284406	0.0568103	0.00731327
RW08_bin.10	70.7	3.04	0.627	Rhodobacteraceae	3459	2354502	d__Bacteria;p__Proteobacteria;c__Alphaproteobacteria;o__Rhodobacterales;f__Rhodobacteraceae;g__KMS-5;s__	taxonomic classification defined by topology and ANI	classification based on placement in class-level tree	51.59	0.0606959	0.00619413	0.20998	0.0420776	0.0111518	0.0389749	0.00709529	0.105014	0.0482205	0.0199728
RW08_bin.11	96.97	1.35	0.626	Rhizobiales	47607	3259048	d__Bacteria;p__Proteobacteria;c__Alphaproteobacteria;o__Rhizobiales;f__Hyphomicrobiaceae;g__Hyphomicrobium;s__Hyphomicrobium sp002928735	taxonomic classification defined by topology and ANI	topological placement and ANI have congruent species assignments	89.1	0.085625	0.00738636	0.120707	0.0349633	0.0128684	0.0883565	0.00279821	0.325809	0.186252	0
RW08_bin.12	73.81	2.438	0.475	Bacteroidetes	2648	2345018	d__Bacteria;p__Bacteroidota;c__Bacteroidia;o__Chitinophagales;f__Chitinophagaceae;g__Ferruginibacter;s__	taxonomic classification defined by topology and ANI	classification based on placement in class-level tree	59.63	0	0	0.0169963	0.0888528	0	0	0	0.125983	0.0145773	0
RW08_bin.13	52.06	0	0.625	Bacteria	3189	2814548	d__Bacteria;p__Chloroflexota;c__Anaerolineae;o__Caldilineales;f__Caldilineaceae;g__UBA5069;s__	taxonomic classification defined by topology and ANI	classification based on placement in class-level tree	47.14	0.00726333	0	0.0477776	0.0453944	0	0.0470519	0	0.135252	0.00625119	0
RW08_bin.14	86.32	2.136	0.582	Bacteria	13441	2214174	d__Bacteria;p__Actinobacteriota;c__Acidimicrobiia;o__Acidimicrobiales;f__Ilumatobacteraceae;g__Casp-actino8;s__	ANI	classification based on placement in class-level tree	83.02	0.158532	0	0.210444	0.0725132	0	0.266159	0	0.167224	0.0245165	0.0059739
RW08_bin.15	52.15	8.886	0.383	Cyanobacteria	1711	2542613	d__Bacteria;p__Cyanobacteria;c__Cyanobacteriia;o__Cyanobacteriales;f__Cyanobacteriaceae;g__PCC-10605;s__	taxonomic classification defined by topology and ANI	classification based on placement in class-level tree	42.75	0.0291062	0	0.0102418	3.439	0	0.00636488	0	0.113221	0.0548613	0.0147921
RW08_bin.16	62.27	5.011	0.639	Bacteria	2222	3038415	d__Bacteria;p__Verrucomicrobiota;c__Verrucomicrobiae;o__Verrucomicrobiales;f__V1-33;g__V1-33;s__	taxonomic classification defined by topology and ANI	classification based on placement in class-level tree	36.16	0.106968	0.00659164	0.0348423	0.116769	0.00853128	0.164685	0	0.13941	0.0928224	0.0123897
RW08_bin.17	99.56	0.079	0.605	Alphaproteobacteria	176627	2462651	d__Bacteria;p__Proteobacteria;c__Alphaproteobacteria;o__Sphingomonadales;f__Sphingomonadaceae;g__Chakrabartia;s__	ANI	classification based on placement in class-level tree	97.26	0.0813857	0	0.186451	0.0515128	0.0314276	0.00745403	0	0.161427	0.0289043	0.0169653
RW08_bin.18	91.99	1.709	0.623	Sphingomonadales	13975	2856111	d__Bacteria;p__Proteobacteria;c__Alphaproteobacteria;o__Sphingomonadales;f__Sphingomonadaceae;g__Sphingopyxis;s__Sphingopyxis lacunae	taxonomic classification defined by topology and ANI	topological placement and ANI have congruent species assignments	79.94	0.0441826	0	0.117268	0.00943554	0	0.0360451	0	0.20366	0.0333534	0
RW08_bin.19	88.78	3.716	0.664	Bacteria	9144	2247204	d__Bacteria;p__Verrucomicrobiota;c__Verrucomicrobiae;o__Opitutales;f__UBA953;g__UBA953;s__	taxonomic classification defined by topology and ANI	classification based on placement in class-level tree	79.15	0.0743836	0	0.0518912	0.0343486	0	0.0614733	0.00266507	0.409393	0.0309399	0
RW08_bin.2	56.63	8.207	0.649	Bacteria	1828	3728227	d__Bacteria;p__Chloroflexota;c__Anaerolineae;o__Caldilineales;f__Caldilineaceae;g__Litorilinea;s__	taxonomic classification defined by topology and ANI	classification based on placement in class-level tree	48.55	0.0205996	0	0.00539606	0	0	0.0392248	0	0.116866	0	0
RW08_bin.20	74.63	4.864	0.604	Bacteria	15351	1916390	d__Bacteria;p__Verrucomicrobiota;c__Verrucomicrobiae;o__Chthoniobacterales;f__JACTMZ01;g__JACTMZ01;s__	ANI	classification based on placement in class-level tree	61.54	0.0244217	0	0.0662408	0.020992	0	0.021654	0	0.43991	0.0124033	0
RW08_bin.21	54.84	5.743	0.607	Bacteria	7446	1340861	d__Bacteria;p__Verrucomicrobiota;c__Verrucomicrobiae;o__Chthoniobacterales;f__JACTMZ01;g__JACTMZ01;s__	ANI	classification based on placement in class-level tree	39.02	0.0154832	0	0.0309702	0.0201403	0	0.0155546	0	0.280745	0.0130724	0
RW08_bin.22	93.52	0.986	0.435	Cyanobacteria	9047	3592586	d__Bacteria;p__Cyanobacteria;c__Cyanobacteriia;o__Cyanobacteriales;f__Microcystaceae;g__Microcystis;s__Microcystis aeruginosa_H	taxonomic classification defined by topology and ANI	topological placement and ANI have congruent species assignments	85.27	0.0544655	0	0.0151655	1.14634	0.0162385	0.0325765	0.00281387	0.299732	0.0152037	0.278459
RW08_bin.23	69.61	0	0.662	Bacteria	4181	2689714	d__Bacteria;p__Chloroflexota;c__Chloroflexia;o__Chloroflexales;f__Roseiflexaceae;g__CAIQIY01;s__CAIQIY01 sp903871975	taxonomic classification defined by topology and ANI	topological placement and ANI have congruent species assignments	53.91	0	0	0.00808637	0.0208618	0	0	0	0.167235	0	0
RW08_bin.24	96.74	1.616	0.575	Rhodobacteraceae	13963	2595322	d__Bacteria;p__Proteobacteria;c__Alphaproteobacteria;o__Rhodobacterales;f__Rhodobacteraceae;g__Cypionkella;s__	taxonomic classification defined by topology and ANI	classification based on placement in class-level tree	88.5	0.0790894	0	0.0276108	0	0	0.107138	0	0.208978	0	0
RW08_bin.25	67.92	6.25	0.316	Gammaproteobacteria	5384	1862080	d__Bacteria;p__Proteobacteria;c__Gammaproteobacteria;o__UBA6186;f__UBA6186;g__UBA6186;s__	taxonomic classification defined by topology and ANI	classification based on placement in class-level tree	62.15	0.00893026	0	0.0121936	0.0643878	0.0617194	0.00455886	0.00577374	0.183567	0	0.0137365
RW08_bin.26	96.84	1.477	0.438	Bacteroidetes	69248	2926162	d__Bacteria;p__Bacteroidota;c__Bacteroidia;o__Chitinophagales;f__Chitinophagaceae;g__Sediminibacterium;s__	taxonomic classification defined by topology and ANI	classification based on placement in class-level tree	95.23	0.0166054	0	0.0591857	0.087987	0	0.00916004	0	0.31384	0	0.00628231
RW08_bin.27	95.44	1.19	0.462	Bacteroidetes	29401	2679991	d__Bacteria;p__Bacteroidota;c__Bacteroidia;o__Flavobacteriales;f__CAIKAF01;g__CAIKAF01;s__CAIKAF01 sp903825395	taxonomic classification defined by topology and ANI	topological placement and ANI have congruent species assignments	92.77	0.060143	0	0.164631	0	0	0.0184678	0	0.269874	0	0.012386
RW08_bin.28	84.93	3.798	0.66	Sphingomonadales	9231	2584547	d__Bacteria;p__Proteobacteria;c__Alphaproteobacteria;o__Sphingomonadales;f__Sphingomonadaceae;g__Erythrobacter;s__	taxonomic classification defined by topology and ANI	classification based on placement in class-level tree	69.22	0	0	0.029858	0.0840187	0.0242072	0	0	0.275274	0.160958	0.0111288
RW08_bin.29	54.23	5.576	0.647	Rhizobiales	2783	2125453	d__Bacteria;p__Proteobacteria;c__Alphaproteobacteria;o__Rhizobiales;f__Hyphomicrobiaceae;g__;s__	taxonomic classification fully defined by topology	classification based on placement in class-level tree	43.98	0.0130619	0	0.0137087	0	0	0.0501106	0	0.137228	0	0
RW08_bin.3	58.6	4.802	0.585	Bacteria	1776	1627663	d__Bacteria;p__Chloroflexota;c__Chloroflexia;o__Chloroflexales;f__Roseiflexaceae;g__;s__	taxonomic novelty determined using RED	classification based on placement in class-level tree	46.43	0.0228174	0	0.0769007	0.0870207	0.0126109	0.0887992	0	0.13012	0.00619744	0.0402296
RW08_bin.30	69.48	0	0.666	Bacteria	7297	1810654	d__Bacteria;p__Actinobacteriota;c__Acidimicrobiia;o__Acidimicrobiales;f__UBA8139;g__;s__	taxonomic novelty determined using RED	classification based on placement in class-level tree	61.66	0	0	0.0584537	0.0081631	0	0	0	0.188201	0.00890962	0
RW08_bin.31	56.03	0	0.58	Bacteria	4813	2144660	d__Bacteria;p__Bdellovibrionota_C;c__UBA2361;o__UBA2361;f__OMII01;g__;s__	taxonomic novelty determined using RED	classification based on placement in class-level tree	41.86	0.0131422	0	0.0040414	0.00498443	0	0.00674609	0	0.15368	0	0
RW08_bin.32	53.21	0.769	0.588	Cyanobacteria	14667	2491779	d__Bacteria;p__Cyanobacteria;c__Cyanobacteriia;o__Phormidesmiales;f__Phormidesmiaceae;g__Nodosilinea;s__Nodosilinea sp014697375	taxonomic classification defined by topology and ANI	topological placement and ANI have congruent species assignments	32.05	0.020459	0	0.0198992	0.131046	0	0.0221814	0	0.409755	0	0
RW08_bin.33	51.4	7.732	0.666	Cyanobacteria	17619	2840551	d__Bacteria;p__Cyanobacteria;c__Cyanobacteriia;o__PCC-6307;f__Cyanobiaceae;g__Cyanobium;s__	taxonomic classification defined by topology and ANI	classification based on placement in class-level tree	37.69	0.236769	0	0.284329	0.183594	0.0684756	0.550011	0	1.75865	0.178489	0.191323
RW08_bin.34	70.61	4.787	0.672	Proteobacteria	5638	2461658	d__Bacteria;p__Proteobacteria;c__Gammaproteobacteria;o__Burkholderiales;f__Burkholderiaceae;g__;s__	taxonomic classification fully defined by topology	classification based on placement in class-level tree	65.67	0.0643192	0.022761	0.0733088	0.102194	0.0187067	0.147074	0	0.652618	0.166593	0.025901
RW08_bin.4	55.73	3.846	0.689	Bacteria	10136	1317832	d__Bacteria;p__Actinobacteriota;c__Acidimicrobiia;o__Acidimicrobiales;f__Ilumatobacteraceae;g__;s__	taxonomic novelty determined using RED	classification based on placement in class-level tree	46.35	0.0192405	0	0.0889391	0.0739934	0	0.0197066	0	0.287042	0.0370713	0
RW08_bin.5	80.59	2.214	0.646	Bacteria	5652	1590632	d__Bacteria;p__Actinobacteriota;c__Acidimicrobiia;o__Acidimicrobiales;f__Ilumatobacteraceae;g__UBA2093;s__	taxonomic classification defined by topology and ANI	classification based on placement in class-level tree	74.07	0	0	0.0241694	0.0190984	0	0	0	0.177457	0.0141116	0
RW08_bin.6	88.96	1.604	0.608	Sphingomonadales	7634	3219235	d__Bacteria;p__Proteobacteria;c__Alphaproteobacteria;o__Sphingomonadales;f__Sphingomonadaceae;g__Novosphingobium;s__	taxonomic classification defined by topology and ANI	classification based on placement in class-level tree	79.01	0.0947944	0.00350313	0.0339546	0.0383637	0.00661917	0.0181443	0.00406408	0.20328	0.0227109	0
RW08_bin.7	91.02	0.854	0.641	Bacteria	16920	2397798	d__Bacteria;p__Actinobacteriota;c__Acidimicrobiia;o__Acidimicrobiales;f__Ilumatobacteraceae;g__Casp-actino8;s__	taxonomic classification defined by topology and ANI	classification based on placement in class-level tree	94.22	0	0	0.0833017	0.0234071	0	0	0	0.313007	0.0152143	0
RW08_bin.8	76.05	0	0.614	Bacteria	11780	5126905	d__Bacteria;p__Planctomycetota;c__Planctomycetia;o__Pirellulales;f__Pirellulaceae;g__UBA6163;s__	taxonomic classification defined by topology and ANI	classification based on placement in class-level tree	68.11	0.0075134	0	0.0742663	0.0471053	0	0.0105836	0	0.19416	0.0367875	0
RW08_bin.9	95.2	2.197	0.656	Bacteria	17873	2796529	d__Bacteria;p__Gemmatimonadota;c__Gemmatimonadetes;o__Gemmatimonadales;f__Gemmatimonadaceae;g__PNKF01;s__	taxonomic classification defined by topology and ANI	classification based on placement in class-level tree	85.46	0	0	0.389427	0.0252971	0	0	0	0.156734	0.0245295	0
RW09_bin.1	50.98	2.702	0.605	Sphingomonadales	1699	1414447	d__Bacteria;p__Proteobacteria;c__Alphaproteobacteria;o__Sphingomonadales;f__Sphingomonadaceae;g__Novosphingopyxis;s__	taxonomic novelty determined using RED	classification based on placement in class-level tree	39.42	0	0.00337848	0.0263216	0	0.0215166	0	0	0.0127833	0.22548	0
RW09_bin.10	70.86	2.205	0.353	Bacteroidetes	2573	2880035	d__Bacteria;p__Bacteroidota;c__Bacteroidia;o__Chitinophagales;f__Saprospiraceae;g__JADKBO01;s__	taxonomic classification defined by topology and ANI	classification based on placement in class-level tree	53.95	0	0	0	0.0858051	0	0	0	0	0.191404	0
RW09_bin.11	83.78	0.545	0.677	Xanthomonadaceae	21868	3817325	d__Bacteria;p__Proteobacteria;c__Gammaproteobacteria;o__Xanthomonadales;f__Xanthomonadaceae;g__SCMT01;s__	taxonomic classification defined by topology and ANI	classification based on placement in class-level tree	77.56	0	0	0.0355381	0	0.0187022	0	0	0.0112918	0.811346	0.00759053
RW09_bin.12	67.62	6.666	0.714	Actinomycetales	4114	3941005	d__Bacteria;p__Actinobacteriota;c__Actinomycetia;o__Actinomycetales;f__Kineosporiaceae;g__JADJPO01;s__	taxonomic classification defined by topology and ANI	classification based on placement in class-level tree	51.41	0	0	0	0	0.0170173	0	0	0	0.313992	0
RW09_bin.13	76.87	2.828	0.646	Betaproteobacteria	5326	4636576	d__Bacteria;p__Proteobacteria;c__Gammaproteobacteria;o__Burkholderiales;f__Burkholderiaceae;g__;s__	taxonomic novelty determined using RED	classification based on placement in class-level tree	51.03	0	0	0.0112063	0	0.019573	0	0	0	0.263773	0
RW09_bin.14	53.02	0.156	0.662	Bacteria	4233	3616725	d__Bacteria;p__Chloroflexota;c__Anaerolineae;o__Anaerolineales;f__UBA6663;g__UBA6663;s__UBA6663 sp002455335	taxonomic classification defined by topology and ANI	topological placement and ANI have congruent species assignments	42.22	0	0	0.00996161	0	0.0161739	0	0	0	0.246689	0
RW09_bin.15	73.12	8.481	0.701	Burkholderiales	3593	3807909	d__Bacteria;p__Proteobacteria;c__Gammaproteobacteria;o__Burkholderiales;f__Burkholderiaceae;g__Piscinibacter;s__	taxonomic classification defined by topology and ANI	classification based on placement in class-level tree	50.02	0.0334555	0.0429187	0.0864921	0.0843514	0.232341	0.062579	0.03269	0.145441	3.51452	0.0524877
RW09_bin.2	51.41	8.761	0.704	Bacteria	3594	2494732	d__Bacteria;p__Proteobacteria;c__Gammaproteobacteria;o__Burkholderiales;f__Burkholderiaceae;g__UBA4615;s__	ANI	classification based on placement in class-level tree	30.68	0.022385	0.0192735	0.0331562	0.237065	0.0396938	0.020837	0	0.0483225	0.518557	0.0184388
RW09_bin.3	99.24	1.143	0.578	Sphingomonadales	87736	3012131	d__Bacteria;p__Proteobacteria;c__Alphaproteobacteria;o__Sphingomonadales;f__Sphingomonadaceae;g__Sphingorhabdus_B;s__	taxonomic classification defined by topology and ANI	classification based on placement in class-level tree	95.87	0	0.00845158	0.0572839	0	0.0273686	0	0	0.0085796	0.531669	0
RW09_bin.4	82.41	1.479	0.709	Alphaproteobacteria	3518	2250151	d__Bacteria;p__Proteobacteria;c__Alphaproteobacteria;o__Caulobacterales;f__Caulobacteraceae;g__Phenylobacterium;s__	taxonomic classification defined by topology and ANI	classification based on placement in class-level tree	75.2	0.0092072	0	0.137002	0.243128	0.0534685	0.0122053	0	0.0285336	0.237666	0.0323695
RW09_bin.5	76.96	1.902	0.688	Cyanobacteria	6068	2406233	d__Bacteria;p__Cyanobacteria;c__Cyanobacteriia;o__PCC-6307;f__Cyanobiaceae;g__Cyanobium;s__	taxonomic classification defined by topology and ANI	classification based on placement in class-level tree	61.97	0.0164419	0	0.243799	0.459013	0.01888	0.0284427	0	0.431826	0.274586	0.256859
RW09_bin.6	86.89	2.432	0.726	Actinomycetales	4189	5550641	d__Bacteria;p__Actinobacteriota;c__Actinomycetia;o__Actinomycetales;f__Kineosporiaceae;g__R-H-3;s__	taxonomic novelty determined using RED	classification based on placement in class-level tree	79.9	0	0	0	0	0.108874	0	0	0	1.15714	0.00617603
RW09_bin.7	80.16	0.8	0.704	Alphaproteobacteria	4464	3368907	d__Bacteria;p__Proteobacteria;c__Alphaproteobacteria;o__Rhodobacterales;f__Rhodobacteraceae;g__Amaricoccus;s__	ANI	classification based on placement in class-level tree	79.55	0	0	0.0213786	0	0.0239528	0	0	0.0221314	0.727394	0.00834002
RW09_bin.8	91.95	2.874	0.391	Cyanobacteria	7933	4737416	d__Bacteria;p__Cyanobacteria;c__Cyanobacteriia;o__Cyanobacteriales;f__Microcoleaceae;g__Planktothrix;s__	taxonomic novelty determined using RED	classification based on placement in class-level tree	65.45	0.0238851	0	0.014021	12.2609	0.0339744	0.00749251	0	0.0785401	0.350564	0.0836646
RW09_bin.9	94.87	1.483	0.662	Gammaproteobacteria	15852	3671515	d__Bacteria;p__Proteobacteria;c__Gammaproteobacteria;o__Chromatiales;f__Chromatiaceae;g__;s__	taxonomic classification fully defined by topology	classification based on placement in class-level tree	78.08	0	0.008117	0.0223004	0	0.0177276	0	0	0	0.421749	0
RW10_bin.1	77.07	7.397	0.533	Proteobacteria	2515	2556077	d__Bacteria;p__Proteobacteria;c__Gammaproteobacteria;o__Burkholderiales;f__Burkholderiaceae;g__UBA3064;s__UBA3064 sp016868095	taxonomic classification defined by topology and ANI	topological placement and ANI have congruent species assignments	65.45	0	0	0.133417	0.0767307	0.0238585	0	0	0.0114993	0.0124241	0.0950791
RW10_bin.2	99.09	1.766	0.668	Cyanobacteria	33646	4114331	d__Bacteria;p__Cyanobacteria;c__Cyanobacteriia;o__PCC-6307;f__Cyanobiaceae;g__Cyanobium;s__	taxonomic classification defined by topology and ANI	classification based on placement in class-level tree	91.38	0.0165025	0	0.197497	0.473506	0.0472601	0.0399764	0	0.333578	0.198683	1.39945
RW10_bin.3	74.4	0.473	0.418	Rickettsiales	98857	575978	d__Bacteria;p__Proteobacteria;c__Alphaproteobacteria;o__Rickettsiales;f__Rickettsiaceae;g__CAJBEU01;s__	taxonomic classification defined by topology and ANI	classification based on placement in class-level tree	78.85	0	0	0	0	0.0238763	0	0	0	0	0.442604

## Sheet: supplementary_data_6
Phyla	RW01	RW02	RW03	RW04	RW05	RW06	RW07	RW08	RW09	RW10
Bacteroidota	2.62	13.2	3.54	1.64	9.72	0.01	14.92	1.14	1.88	2.74
Actinobacteriota	9.97	6.58	13.06	4.98	10.35	9.96	4.97	12.33	11.99	12.27
Proteobacteria	56.45	54.31	55.94	26.97	68.01	62.72	51.58	57.52	65.75	56.75
Cyanobacteria	4.98	0.54	7.39	53.6	2.02	4.62	0.25	11.78	1.35	18.24
Verrucomicrobiota	4.24	0.71	3.04	0.76	1.86	0.78	0.24	0.98	1.09	1.19
Campylobacterota	0.14	1.16	0.07	0.04	0.15	0.04	0.23	0.03	0.1	0.07
Desulfobacterota	0.37	0.77	0.2	0.09	0.2	0.15	0.11	0.15	0.17	0.17
Bdellovibrionota	0.07	0.03	0.02	0.03	0.04	0.03	0.03	0.02	0.02	0.03
Gemmatimonadota	0.14	0.09	0.01	0.16	0.24	0.1	0.05	0.16	0.43	0.32
Armatimonadota	0.04	0.03	0.01	0.02	0.03	0.02	0.01	0.06	0.06	0.03
Planctomycetota	0.71	0.37	1.51	0.31	0.39	0.45	0.09	1.16	0.48	0.53
Acidobacteriota	0.79	0.76	0.66	0.3	0.71	0.42	0.13	0.75	0.69	0.68
Chloroflexota	0.43	0.8	0.56	0.01	0.6	0.09	0.12	0.13	0.74	0.35
Other	4.16	4.36	2.6	1.82	4.62	0.65	2.22	2.57	3.6	3.96
Total % lost	85.094	83.7	88.62	90.73	98.94	80.03	74.95	88.79	88.34	97.33

## Sheet: supplementary_data_7
Phyla	RW01	RW02	RW03	RW04	RW05	RW06	RW07	RW08	RW09	RW10	Total
Bacteroidota	0.71	0.76	0.55	1.27	0.37	0.13	4.97	0.35	0.38	0.08	9.56
Actinobacteriota	0.45	2.17	0.94	0.95	0.15	2.32	0.88	0.61	0.51	0.12	9.09
Proteobacteria	3.27	0.79	2.93	3.27	2.14	2.11	1.03	3.79	3.45	1.06	23.84
Cyanobacteria	0.79	0.04	0.87	17.49	0.24	1.66	0	2.34	0.52	1.02	24.97
Verrucomicrobiota	0.79	0.01	0.43	0.46	0.07	0.34	0.01	0.26	0.62	0.11	3.09
Campylobacterota	0	-0.05	0	0	0	0	0	0	0	0	-0.05
Desulfobacterota	0.02	-0.02	0.01	0	0	0.01	0	0.01	0	0	0.03
Bdellovibrionota	0	0	0.05	0.04	0	0	0	0.01	0	0	0.1
Gemmatimonadota	0	0	0.11	0.05	0	0	0	0.01	0.08	0	0.26
Armatimonadota	0	0	0.03	0.05	0.01	0	0	0	0.02	0	0.11
Planctomycetota	0.01	0	0.18	0.2	0.03	0.01	0	0.11	0.08	0.06	0.67
Acidobacteriota	0	0	0.01	0.03	0.02	0	0	0.04	0.08	0.01	0.2
Chloroflexota	0.13	0	0.17	0.17	0.03	0.15	0	0.07	0.06	0.04	0.83
Bdellovibrionota_C	0.01	0	0	0	0	0	0	-0.15	0	0	-0.14
Total phyla	6.18	3.7	6.27	23.97	3.06	6.74	6.89	7.47	5.79	2.5	72.58

## Sheet: supplementary_data_8
Metabat2 Bin	Classification	Completeness	Contamination	Strain heterogeneity
RW02_14_metabat2	d__Bacteria;p__Proteobacteria;c__Gammaproteobacteria;o__Burkholderiales;f__Burkholderiaceae;g__Limnohabitans;s__	46.43	9.4	72.73
RW07_13_metabat2	d__Bacteria;p__Proteobacteria;c__Gammaproteobacteria;o__Burkholderiales;f__Burkholderiaceae;g__Limnohabitans;s__	56.93	35.82	76.32
RW07_7_metabat2	d__Bacteria;p__Proteobacteria;c__Gammaproteobacteria;o__Burkholderiales;f__Burkholderiaceae;g__Limnohabitans_A;s__	91.93	383.84	70.37

## Sheet: supplementary_data_9
Genus	Phylum	Total Read Count	Mapped Read Proportion	Unmapped Read Proportion	Average Read GC Content	Sample
Limnohabitans	Proteobacteria	10889104	0.0586943	0.941306	0.587139	RW07
Planktothrix	Cyanobacteria	10304920	0.0366767	0.963323	0.398894	RW04
Limnohabitans	Proteobacteria	6820440	0.0391397	0.96086	0.600867	RW02
Flavobacterium	Bacteroidota	5015300	0.710991	0.289009	0.355044	RW07
Flavobacterium	Bacteroidota	2738562	0.814026	0.185974	0.354064	RW02
Microcystis	Cyanobacteria	2324414	0.585661	0.414339	0.422824	RW04
Rhodoluna	Actinobacteriota	1841686	0.503809	0.496191	0.515773	RW07
Hydrogenophaga	Proteobacteria	1326280	0.210683	0.789317	0.679642	RW09
Rubrivivax	Proteobacteria	934234	0.390936	0.609064	0.695021	RW09
Marivita	Proteobacteria	909706	0.79611	0.20389	0.608854	RW06
Aurantimicrobium	Actinobacteriota	722524	0.524381	0.475619	0.550599	RW02
Streptomyces	Actinobacteriota	577798	0.242863	0.757137	0.705525	RW09
Aurantimicrobium	Actinobacteriota	564652	0.829321	0.170679	0.549915	RW07
Rhizobacter	Proteobacteria	554794	0.592541	0.407459	0.690699	RW09
Limnohabitans	Proteobacteria	552032	0.121337	0.878663	0.626237	RW09
PCC7001	Cyanobacteria	520904	0.488455	0.511545	0.671086	RW08
Microcystis	Cyanobacteria	498278	0.799794	0.200206	0.43915	RW08
Limnohabitans	Proteobacteria	493778	0.162296	0.837704	0.607126	RW04
Vulcanococcus	Cyanobacteria	488574	0.223127	0.776873	0.659754	RW03
Limnohabitans	Proteobacteria	454560	0.245481	0.754519	0.591128	RW03
TH137	Proteobacteria	445772	0.218636	0.781364	0.651579	RW08
Pedobacter_A	Bacteroidota	444478	0.934417	0.0655825	0.366938	RW07
Microcystis	Cyanobacteria	439972	0.00222287	0.997777	0.444348	RW10
Sandarakinorhabdus	Proteobacteria	434622	0.12206	0.87794	0.653432	RW08
Novosphingobium	Proteobacteria	430700	0.130889	0.869111	0.652682	RW09
Vibrio	Proteobacteria	416816	0.868287	0.131713	0.485085	RW03
Hyphomicrobium	Proteobacteria	405246	0.786846	0.213154	0.625527	RW08
JOSHI-001	Proteobacteria	403906	0.401777	0.598223	0.691801	RW09
Reyranella	Proteobacteria	401830	0.909489	0.0905109	0.659282	RW01
Sandarakinorhabdus	Proteobacteria	386564	0.945939	0.0540609	0.650489	RW06
Piscinibacter	Proteobacteria	372692	0.6806	0.3194	0.688106	RW09
Variovorax	Proteobacteria	361768	0.380559	0.619441	0.687617	RW09
Novosphingobium	Proteobacteria	353520	0.451595	0.548405	0.646298	RW03
Vulcanococcus	Cyanobacteria	341832	0.427959	0.572041	0.667814	RW08
Streptomyces	Actinobacteriota	330122	0.138731	0.861269	0.682718	RW08
Porphyrobacter	Proteobacteria	315904	0.669317	0.330683	0.658042	RW08
Limnohabitans	Proteobacteria	314334	0.00582183	0.994178	0.59466	RW05
Cyanobium	Cyanobacteria	314200	0.870223	0.129777	0.691407	RW04
Mycolicibacterium	Actinobacteriota	310144	0.0522854	0.947715	0.668085	RW03
Hyphomonas	Proteobacteria	308548	0.935978	0.0640225	0.636808	RW06
Reyranella	Proteobacteria	302214	0.060798	0.939202	0.665705	RW03
Reyranella	Proteobacteria	295386	0.671704	0.328296	0.664855	RW06
TH137	Proteobacteria	289838	0.837965	0.162035	0.650549	RW06
Dechloromonas	Proteobacteria	289126	0.118364	0.881636	0.63606	RW09
Novosphingobium	Proteobacteria	288766	0.606574	0.393426	0.63197	RW08
Porphyrobacter	Proteobacteria	288334	0.0995096	0.90049	0.662474	RW09
Streptomyces	Actinobacteriota	288268	0.128374	0.871626	0.684676	RW03
Limnohabitans	Proteobacteria	282102	0.182594	0.817406	0.61742	RW06
Cyanobium	Cyanobacteria	268060	0.527292	0.472708	0.679705	RW08
Hyphomonas	Proteobacteria	264494	0.850688	0.149312	0.632637	RW01
Pedobacter	Bacteroidota	261290	0.877875	0.122125	0.376718	RW07
Hydrogenophaga	Proteobacteria	260212	0.223141	0.776859	0.649158	RW06
Limnohabitans	Proteobacteria	258570	0.0081448	0.991855	0.600944	RW10
Novosphingobium	Proteobacteria	256688	0.260721	0.739279	0.64591	RW04
Rubrivivax	Proteobacteria	254536	0.171072	0.828928	0.68212	RW08
Mycolicibacterium	Actinobacteriota	251056	0.0734657	0.926534	0.671593	RW08
Hydrogenophaga	Proteobacteria	243642	0.10192	0.89808	0.666308	RW08
Planktothrix	Cyanobacteria	243044	0.86939	0.13061	0.39611	RW09
Pseudomonas_E	Proteobacteria	242920	0.186358	0.813642	0.668799	RW09
Synechococcus_C	Cyanobacteria	241576	0.526426	0.473574	0.66449	RW08
WH-5701	Cyanobacteria	240112	0.501058	0.498942	0.672117	RW08
Flavobacterium	Bacteroidota	237758	0.0133245	0.986676	0.344148	RW05
Hydrogenophaga	Proteobacteria	237314	0.178978	0.821022	0.659305	RW03
PCC7001	Cyanobacteria	234526	0.297332	0.702668	0.669064	RW03
Algoriphagus	Bacteroidota	233804	0.866606	0.133394	0.420289	RW02
Nodularia	Cyanobacteria	226808	0.0108197	0.98918	0.443333	RW06
Planktothricoides	Cyanobacteria	224216	0.528241	0.471759	0.435814	RW04
Streptomyces	Actinobacteriota	223366	0.278135	0.721865	0.671417	RW06
TH137	Proteobacteria	208292	0.21009	0.78991	0.647009	RW03
Arctic95D-9	Verrucomicrobiota	206948	0.836587	0.163413	0.586047	RW01
Roseicyclus	Proteobacteria	202720	0.95585	0.0441496	0.65282	RW06
R-H-3	Actinobacteriota	197414	0.850396	0.149604	0.714556	RW09
Roseovarius	Proteobacteria	194570	0.735396	0.264604	0.625294	RW06
Hydrogenophaga	Proteobacteria	191448	0.00764699	0.992353	0.666902	RW05
Pelomonas	Proteobacteria	189692	0.357833	0.642167	0.690139	RW09
UBA6663	Chloroflexota	188570	0.756186	0.243814	0.659773	RW09
PCC7001	Cyanobacteria	184874	0.830144	0.169856	0.674231	RW04
Dechloromonas	Proteobacteria	184660	0.590317	0.409683	0.618395	RW02
Novosphingobium	Proteobacteria	184272	0.189123	0.810877	0.650714	RW05
Streptomyces	Actinobacteriota	182178	0.151006	0.848994	0.684379	RW04
Bosea	Proteobacteria	181210	0.11538	0.88462	0.676079	RW09
Mycolicibacterium	Actinobacteriota	181050	0.0448937	0.955106	0.532547	RW01
Allorhizobium	Proteobacteria	180862	0.0662826	0.933717	0.62253	RW09
Sphingomonas	Proteobacteria	171370	0.252144	0.747856	0.657766	RW09
Mycolicibacterium	Actinobacteriota	169984	0.175817	0.824183	0.690061	RW09
Acidovorax_D	Proteobacteria	168452	0.227614	0.772386	0.667016	RW09
Pseudomonas_E	Proteobacteria	165084	0.0694192	0.930581	0.594833	RW07
Streptomyces	Actinobacteriota	163750	0.0619114	0.938089	0.676778	RW02
Mycolicibacterium	Actinobacteriota	163010	0.100055	0.899945	0.609316	RW06
Hyphomicrobium	Proteobacteria	162098	0.0498341	0.950166	0.63196	RW09
Synechococcus_C	Cyanobacteria	160934	0.289672	0.710328	0.656596	RW03
Phenylobacterium	Proteobacteria	154872	0.754572	0.245428	0.694911	RW04
Hydrogenophaga	Proteobacteria	154584	0.0493065	0.950693	0.646514	RW02
Polynucleobacter	Proteobacteria	153912	0.0450647	0.954935	0.461707	RW07
Marivita	Proteobacteria	153056	0.833786	0.166214	0.607798	RW01
Sulfuricurvum	Campylobacterota	150430	0.0715815	0.928419	0.440758	RW02
Rhodoferax	Proteobacteria	147520	0.0779149	0.922085	0.592721	RW07
QKVK01	Proteobacteria	145882	0.082601	0.917399	0.648775	RW04
TH137	Proteobacteria	145220	0.0403388	0.959661	0.658693	RW04
Flavobacterium	Bacteroidota	143716	0.0341368	0.965863	0.370387	RW04
Hydrogenophaga	Proteobacteria	141940	0.16693	0.83307	0.647025	RW07
Aquidulcibacter	Proteobacteria	141342	0.894554	0.105446	0.552241	RW06
Paracoccus	Proteobacteria	140944	0.646271	0.353729	0.641708	RW06
Pseudomonas_E	Proteobacteria	140942	0.160151	0.839849	0.636488	RW03
QKVK01	Proteobacteria	140456	0.117232	0.882768	0.647498	RW08
TH137	Proteobacteria	139194	0.0983376	0.901662	0.664693	RW09
UBA961	Bacteroidota	138270	0.969061	0.0309395	0.413736	RW03
Bradyrhizobium	Proteobacteria	138028	0.193975	0.806025	0.673491	RW09
QKVK01	Proteobacteria	137754	0.751296	0.248704	0.651252	RW06
Cupriavidus	Proteobacteria	137404	0.328913	0.671087	0.683719	RW09
Pseudomonas_E	Proteobacteria	136862	0.164604	0.835396	0.654647	RW08
Phenylobacterium	Proteobacteria	136356	0.696104	0.303896	0.697475	RW09
Hyphomicrobium	Proteobacteria	135866	0.0607363	0.939264	0.624236	RW03
Burkholderia	Proteobacteria	134864	0.303105	0.696895	0.685873	RW09
QKVK01	Proteobacteria	133580	0.0964965	0.903504	0.653739	RW09
Arctic95D-9	Verrucomicrobiota	133214	0.0273995	0.9726	0.593913	RW03
Pedobacter_A	Bacteroidota	132702	0.926437	0.0735633	0.367701	RW02
UBA953	Verrucomicrobiota	132186	0.88961	0.11039	0.66247	RW08
Pseudomonas_E	Proteobacteria	131236	0.116965	0.883035	0.622081	RW02
QKVK01	Proteobacteria	131054	0.668793	0.331207	0.647693	RW01
Rhizobium	Proteobacteria	130596	0.120678	0.879322	0.566986	RW09
QKVK01	Proteobacteria	130488	0.477944	0.522056	0.647876	RW03
Aquiluna	Actinobacteriota	127754	0.705606	0.294394	0.525671	RW07
Rhodoferax	Proteobacteria	125418	0.277249	0.722751	0.659015	RW09
Sphingopyxis	Proteobacteria	125384	0.260209	0.739791	0.6435	RW09
Mycolicibacterium	Actinobacteriota	124834	0.0743708	0.925629	0.667802	RW04
UBA2334	Proteobacteria	123876	0.0871032	0.912897	0.638608	RW09
Nodosilinea	Cyanobacteria	121052	0.491838	0.508162	0.589501	RW08
Vulcanococcus	Cyanobacteria	121048	0.725382	0.274618	0.668734	RW04
Polaromonas	Proteobacteria	120040	0.329007	0.670993	0.672446	RW09
Streptomyces	Actinobacteriota	118392	0.247838	0.752162	0.660193	RW01
Fluviicola	Bacteroidota	117968	0.679828	0.320172	0.385857	RW07
Reyranella	Proteobacteria	117400	0.0497104	0.95029	0.66695	RW04
Devosia	Proteobacteria	117138	0.125442	0.874558	0.652593	RW08
Dechloromonas	Proteobacteria	116360	0.108199	0.891801	0.620406	RW03
WH-5701	Cyanobacteria	116354	0.316689	0.683311	0.670963	RW03
Rubrivivax	Proteobacteria	114258	0.16692	0.83308	0.686025	RW04
Variovorax	Proteobacteria	114200	0.172014	0.827986	0.676063	RW08
Phenylobacterium	Proteobacteria	113946	0.0885156	0.911484	0.692831	RW03
PCC7001	Cyanobacteria	113312	0.958045	0.041955	0.682558	RW10
Polynucleobacter	Proteobacteria	113290	0.0520258	0.947974	0.471883	RW03
Ideonella_A	Proteobacteria	112294	0.434556	0.565444	0.690013	RW09
Rhodoplanes	Proteobacteria	112140	0.0862493	0.913751	0.69291	RW09
Paracoccus	Proteobacteria	111926	0.289459	0.710541	0.656933	RW08
Planktothrix	Cyanobacteria	111840	0.284657	0.715343	0.402152	RW08
Devosia	Proteobacteria	111794	0.203947	0.796053	0.646076	RW06
Hydrogenophaga	Proteobacteria	111416	0.336361	0.663639	0.655836	RW04
Streptomyces	Actinobacteriota	111408	0.0161568	0.983843	0.678351	RW05
Mycobacterium	Actinobacteriota	110974	0.0760178	0.923982	0.675052	RW03
Rhodoferax	Proteobacteria	110660	0.267504	0.732496	0.62672	RW06
Limnohabitans	Proteobacteria	110166	0.0327506	0.967249	0.610305	RW01
Cyanobium	Cyanobacteria	110128	0.359563	0.640437	0.67745	RW03
UBA10906	Proteobacteria	109794	0.940962	0.0590378	0.45109	RW05
Methylibium	Proteobacteria	109462	0.45424	0.54576	0.688405	RW09
Prosthecobacter	Verrucomicrobiota	108492	0.0610183	0.938982	0.621398	RW03
Sphingomonas	Proteobacteria	106260	0.342387	0.657613	0.64631	RW03
Rhizobacter	Proteobacteria	104992	0.185786	0.814214	0.678759	RW08
Sulfurimonas	Campylobacterota	104534	0.885855	0.114145	0.382191	RW02
Polynucleobacter	Proteobacteria	104262	0.0146938	0.985306	0.486828	RW08
Synechococcus_C	Cyanobacteria	103826	0.840194	0.159806	0.659699	RW04
Sphingomonas	Proteobacteria	103790	0.443164	0.556836	0.649494	RW08
Caulobacter	Proteobacteria	103728	0.187163	0.812837	0.681211	RW09
Micromonospora	Actinobacteriota	103292	0.289606	0.710394	0.706898	RW09
Limnohabitans	Proteobacteria	103002	0.0989884	0.901012	0.634502	RW08
UBA6140	Proteobacteria	102990	0.792582	0.207418	0.565584	RW03
WH-5701	Cyanobacteria	102990	0.829886	0.170114	0.672448	RW04
Reyranella	Proteobacteria	102136	0.0916621	0.908338	0.673283	RW09
Pseudomonas_E	Proteobacteria	101632	0.238134	0.761866	0.634247	RW06
Mycobacterium	Actinobacteriota	99812	0.0976235	0.902376	0.675242	RW08
Methylobacterium	Proteobacteria	99006	0.22128	0.77872	0.686327	RW09
Rhodopseudomonas	Proteobacteria	98720	0.107881	0.892119	0.667945	RW09
Streptomyces	Actinobacteriota	96652	0.124591	0.875409	0.668545	RW10
Flavobacterium	Bacteroidota	96628	0.0205117	0.979488	0.345314	RW09
Mycobacterium	Actinobacteriota	96230	0.168035	0.831965	0.684678	RW09
Hydrogenophaga	Proteobacteria	96170	0.0434439	0.956556	0.642461	RW01
Lysobacter	Proteobacteria	96138	0.680875	0.319125	0.68475	RW09
TH137	Proteobacteria	95870	0.114175	0.885825	0.64457	RW01
Paracoccus	Proteobacteria	95664	0.242683	0.757317	0.676818	RW09
CACIAM-69d	Cyanobacteria	95564	0.0403499	0.95965	0.55679	RW04
Haloferula	Verrucomicrobiota	95528	0.830458	0.169542	0.658485	RW04
Sphingobacterium	Bacteroidota	92192	0.879534	0.120466	0.377027	RW07
PCC7001	Cyanobacteria	91834	0.559183	0.440817	0.688437	RW09
Stenotrophomonas	Proteobacteria	90580	0.440892	0.559108	0.686034	RW09
Bradyrhizobium	Proteobacteria	89792	0.190262	0.809738	0.658696	RW08
Acidovorax_D	Proteobacteria	89704	0.0129983	0.987002	0.63904	RW05
Nocardia	Actinobacteriota	89484	0.222431	0.777569	0.699644	RW09
Pseudomonas_E	Proteobacteria	89328	0.192168	0.807832	0.635144	RW04
Polynucleobacter	Proteobacteria	89260	0.0222272	0.977773	0.469063	RW04
Cyanobium	Cyanobacteria	89196	0.967061	0.0329387	0.682371	RW10
Polynucleobacter	Proteobacteria	88076	0.0134884	0.986512	0.445849	RW05
UBA2334	Proteobacteria	88068	0.225598	0.774402	0.628726	RW06
Dechloromonas	Proteobacteria	87276	0.013887	0.986113	0.624042	RW05
Methylopumilus_A	Proteobacteria	86730	0.711126	0.288874	0.444836	RW07
Acidovorax_D	Proteobacteria	86538	0.0904805	0.90952	0.615689	RW07
Pedobacter	Bacteroidota	85862	0.872586	0.127414	0.382751	RW02
Achromobacter	Proteobacteria	85574	0.284432	0.715568	0.681756	RW09
Microbacterium	Actinobacteriota	85084	0.588595	0.411405	0.580398	RW07
Ramlibacter	Proteobacteria	84890	0.396089	0.603911	0.684168	RW09
Devosia	Proteobacteria	84364	0.117586	0.882414	0.654018	RW03
Planktophila	Actinobacteriota	84282	0.327899	0.672101	0.48892	RW07
Azohydromonas	Proteobacteria	83838	0.473723	0.526277	0.692714	RW09
Aquabacterium	Proteobacteria	83528	0.430993	0.569007	0.680883	RW09
Nocardioides	Actinobacteriota	83470	0.303654	0.696346	0.705097	RW09
Rhodoferax	Proteobacteria	83344	0.0690392	0.930961	0.599248	RW02
Arctic95D-9	Verrucomicrobiota	83154	0.0607066	0.939293	0.590848	RW06
JOSHI-001	Proteobacteria	82812	0.00842873	0.991571	0.685559	RW05
Acidovorax_D	Proteobacteria	82750	0.250006	0.749994	0.628939	RW06
JOSHI-001	Proteobacteria	82268	0.16033	0.83967	0.682807	RW08
Variovorax	Proteobacteria	82134	0.234203	0.765797	0.661136	RW03
Runella	Bacteroidota	81598	0.677762	0.322238	0.44395	RW01
Sphingobium	Proteobacteria	80362	0.268186	0.731814	0.64493	RW09
Variovorax	Proteobacteria	79786	0.228085	0.771915	0.659545	RW06
Paucibacter	Proteobacteria	79732	0.445267	0.554733	0.688661	RW09
Microbacterium	Actinobacteriota	79730	0.245679	0.754321	0.698694	RW09
UBA961	Bacteroidota	79518	0.949747	0.0502528	0.408935	RW01
Rubrivivax	Proteobacteria	79508	0.0101625	0.989838	0.685858	RW05
Pseudomonas_E	Proteobacteria	77650	0.0149388	0.985061	0.628687	RW05
Hyphomicrobium	Proteobacteria	77626	0.0890166	0.910983	0.625943	RW06
UBA953	Verrucomicrobiota	77310	0.867572	0.132428	0.66199	RW03
Mitsuaria	Proteobacteria	76872	0.462665	0.537335	0.691558	RW09
Thauera	Proteobacteria	76872	0.239697	0.760303	0.66628	RW09
Novosphingobium	Proteobacteria	76602	0.143077	0.856923	0.623507	RW01
Rubrivivax	Proteobacteria	75828	0.184233	0.815767	0.678752	RW06
Nodularia	Cyanobacteria	75808	0.869671	0.130329	0.424797	RW01
Prosthecobacter	Verrucomicrobiota	75616	0.0795599	0.92044	0.614813	RW04
Acidovorax_A	Proteobacteria	75410	0.357671	0.642329	0.684463	RW09
Novosphingobium	Proteobacteria	75064	0.0123894	0.987611	0.650601	RW10
Paenarthrobacter	Actinobacteriota	74856	0.0197446	0.980255	0.411094	RW09
Prosthecomicrobium	Proteobacteria	74818	0.0890427	0.910957	0.689957	RW09
Variovorax	Proteobacteria	74734	0.208954	0.791046	0.668685	RW04
Vitreoscilla_A	Proteobacteria	73724	0.429141	0.570859	0.685138	RW09
Bradyrhizobium	Proteobacteria	73658	0.182248	0.817752	0.652798	RW03
Aquimonas	Proteobacteria	73348	0.14877	0.85123	0.688848	RW09
Novosphingobium	Proteobacteria	73082	0.213951	0.786049	0.645949	RW06
Massilia	Proteobacteria	72652	0.311843	0.688157	0.685259	RW09
Sulfitobacter	Proteobacteria	72436	0.780717	0.219283	0.620048	RW06
Methylocystis	Proteobacteria	72348	0.127274	0.872726	0.637072	RW08
Aquidulcibacter	Proteobacteria	72298	0.9034	0.0966002	0.551064	RW01
Pseudomonas_E	Proteobacteria	72234	0.0669768	0.933023	0.633056	RW10
Pelomonas	Proteobacteria	72226	0.00827957	0.99172	0.682139	RW05
Propionivibrio	Proteobacteria	72050	0.0941846	0.905815	0.61828	RW09
Runella	Bacteroidota	71980	0.0189219	0.981078	0.452617	RW06
Hyphomonas	Proteobacteria	71924	0.0801958	0.919804	0.636859	RW08
Desulfomicrobium	Desulfobacterota_A	71630	0.0362418	0.963758	0.657368	RW09
UBA2334	Proteobacteria	71188	0.134658	0.865342	0.626121	RW04
Mesorhizobium	Proteobacteria	70456	0.184484	0.815516	0.661711	RW09
Vulcanococcus	Cyanobacteria	69894	0.458494	0.541506	0.677352	RW09
Methylocystis	Proteobacteria	69690	0.0963409	0.903659	0.633642	RW03
Tabrizicola	Proteobacteria	69516	0.119771	0.880229	0.662098	RW09
Microcystis	Cyanobacteria	69402	0.0205758	0.979424	0.424986	RW01
UBA2334	Proteobacteria	69382	0.0987288	0.901271	0.625269	RW03
Lyngbya	Cyanobacteria	69242	0.0451749	0.954825	0.393615	RW04
Sandarakinorhabdus	Proteobacteria	68820	0.109067	0.890933	0.650298	RW03
Flavobacterium	Bacteroidota	68776	0.0668838	0.933116	0.403697	RW03
Streptomyces	Actinobacteriota	68716	0.212643	0.787357	0.630677	RW07
Porphyrobacter	Proteobacteria	68314	0.167403	0.832597	0.654517	RW04
Root149	Proteobacteria	68176	0.0187749	0.981225	0.579559	RW09
Mucilaginibacter	Bacteroidota	68096	0.913739	0.0862606	0.381959	RW07
Reyranella	Proteobacteria	67996	0.0701806	0.929819	0.666248	RW08
Sandarakinorhabdus	Proteobacteria	67816	0.0853191	0.914681	0.644339	RW01
Schlegelella	Proteobacteria	67798	0.545267	0.454733	0.690033	RW09
Rhodoferax	Proteobacteria	67054	0.281892	0.718108	0.618561	RW03
WH-5701	Cyanobacteria	67036	0.959276	0.0407244	0.675282	RW10
Cyanobium	Cyanobacteria	66802	0.599204	0.400796	0.693343	RW09
Rubrivivax	Proteobacteria	66764	0.328051	0.671949	0.676651	RW03
Caballeronia	Proteobacteria	66584	0.259552	0.740448	0.636528	RW09
Devosia	Proteobacteria	66534	0.139598	0.860402	0.666641	RW09
Synechococcus_C	Cyanobacteria	66170	0.964244	0.0357564	0.669762	RW10
Prosthecobacter	Verrucomicrobiota	65666	0.00280206	0.997198	0.609087	RW05
Salipiger	Proteobacteria	65624	0.714281	0.285719	0.630902	RW06
Planktothrix	Cyanobacteria	65518	0.0032968	0.996703	0.404722	RW10
Roseovarius	Proteobacteria	65414	0.313266	0.686734	0.645116	RW08
Enterobacter	Proteobacteria	64948	0.0167827	0.983217	0.552986	RW07
Halomonas	Proteobacteria	64660	0.137241	0.862759	0.54968	RW09
Burkholderia	Proteobacteria	64624	0.21704	0.78296	0.6729	RW08
Aquincola	Proteobacteria	64516	0.464877	0.535123	0.694633	RW09
Hyphomicrobium	Proteobacteria	64472	0.0746681	0.925332	0.622427	RW01
UBA2334	Proteobacteria	63538	0.00434386	0.995656	0.626047	RW05
Rhizobacter	Proteobacteria	63394	0.0108528	0.989147	0.681606	RW05
Aeromonas	Proteobacteria	63298	0.056937	0.943063	0.60168	RW03
Hydrogenophaga	Proteobacteria	63204	0.0140497	0.98595	0.663564	RW10
Rhodococcus	Actinobacteriota	63170	0.219471	0.780529	0.690061	RW09
Pseudorhodoferax	Proteobacteria	63002	0.392527	0.607473	0.690213	RW09
Methylobacterium	Proteobacteria	62886	0.200076	0.799924	0.669821	RW08
Amycolatopsis	Actinobacteriota	62570	0.269842	0.730158	0.706984	RW09
Rhizobium	Proteobacteria	62480	0.18217	0.81783	0.637456	RW08
Sphingomonas	Proteobacteria	62384	0.0913375	0.908662	0.650215	RW05
Vulcanococcus	Cyanobacteria	62232	0.972233	0.0277671	0.679618	RW10
Pseudomonas_E	Proteobacteria	61562	0.184692	0.815308	0.621148	RW01
Variovorax	Proteobacteria	61524	0.00838697	0.991613	0.668062	RW05
Bradyrhizobium	Proteobacteria	61446	0.15503	0.84497	0.652887	RW04
Nocardia	Actinobacteriota	61422	0.151249	0.848751	0.67888	RW08
Devosia	Proteobacteria	61176	0.144763	0.855237	0.64291	RW01
Sphingomonas	Proteobacteria	60640	0.301055	0.698945	0.652687	RW04
Corynebacterium	Actinobacteriota	60414	0.579568	0.420432	0.536191	RW07
Paraburkholderia	Proteobacteria	60370	0.285672	0.714328	0.671049	RW09
Brevundimonas	Proteobacteria	59522	0.201405	0.798595	0.666755	RW06
Planktophila	Actinobacteriota	58824	0.0280158	0.971984	0.483816	RW03
Paracoccus	Proteobacteria	58758	0.272644	0.727356	0.651031	RW03
Moraxella_A	Proteobacteria	58728	0.00119194	0.998808	0.503042	RW10
Pararhodobacter	Proteobacteria	58554	0.772449	0.227551	0.654935	RW06
Leptothrix	Proteobacteria	58524	0.530415	0.469585	0.691394	RW09
Bradyrhizobium	Proteobacteria	58442	0.381746	0.618254	0.650499	RW06
Polaromonas	Proteobacteria	58426	0.285832	0.714168	0.638174	RW06
Porphyrobacter	Proteobacteria	58162	0.200578	0.799422	0.650603	RW03
Nocardia	Actinobacteriota	58140	0.131717	0.868283	0.677992	RW03
Reyranella	Proteobacteria	58058	0.0132626	0.986737	0.666709	RW05
Cupriavidus	Proteobacteria	57874	0.232194	0.767806	0.670452	RW08
Hylemonella	Proteobacteria	57704	0.304034	0.695966	0.672595	RW09
Acidovorax_D	Proteobacteria	57592	0.0582025	0.941797	0.623898	RW02
Methylocystis	Proteobacteria	57516	0.103693	0.896307	0.635153	RW09
Prosthecobacter	Verrucomicrobiota	57442	0.124543	0.875457	0.629434	RW08
Draconibacterium	Bacteroidota	57368	0.0119579	0.988042	0.412762	RW02
Ralstonia	Proteobacteria	57328	0.29005	0.70995	0.674179	RW09
Pseudorhodobacter_A	Proteobacteria	56558	0.51151	0.48849	0.622882	RW06
Polaromonas	Proteobacteria	56358	0.115157	0.884843	0.605873	RW07
Bosea	Proteobacteria	55846	0.152348	0.847652	0.66206	RW08
Acidovorax_D	Proteobacteria	55600	0.222806	0.777194	0.636382	RW03
Rubritepida	Proteobacteria	55328	0.0662594	0.933741	0.692597	RW04
Porphyrobacter	Proteobacteria	55224	0.0848182	0.915182	0.652978	RW05
Microbacterium	Actinobacteriota	55152	0.136967	0.863033	0.671526	RW08
Enterobacter	Proteobacteria	55110	0.0154963	0.984504	0.556979	RW01
UBA2192	Desulfobacterota	55066	0.0205935	0.979407	0.611541	RW02
Rhodobacter_E	Proteobacteria	54546	0.115169	0.884831	0.675038	RW09
QKVK01	Proteobacteria	54472	0.0244529	0.975547	0.648552	RW05
Acidovorax_D	Proteobacteria	54376	0.0105929	0.989407	0.636054	RW10
Dechloromonas	Proteobacteria	54354	0.0914744	0.908526	0.617345	RW04
Variovorax	Proteobacteria	53882	0.126981	0.873019	0.632134	RW07
Sphingobium	Proteobacteria	53876	0.457309	0.542691	0.637756	RW08
Blastomonas	Proteobacteria	53746	0.156514	0.843486	0.640551	RW09
Chryseobacterium	Bacteroidota	53738	0.646582	0.353418	0.375607	RW07
Rhizobium	Proteobacteria	53498	0.193839	0.806161	0.620695	RW03
Yoonia	Proteobacteria	52846	0.781024	0.218976	0.620643	RW06
Prosthecobacter	Verrucomicrobiota	52834	0.0852481	0.914752	0.60171	RW01
Microcystis	Cyanobacteria	52802	0.0154918	0.984508	0.444814	RW06
Escherichia	Proteobacteria	52796	0.0226911	0.977309	0.499969	RW07
Sandarakinorhabdus	Proteobacteria	52572	0.098912	0.901088	0.653515	RW04
Burkholderia	Proteobacteria	52078	0.183456	0.816544	0.658956	RW03
Devosia	Proteobacteria	52040	0.102882	0.897118	0.655521	RW04
Caldilinea	Chloroflexota	51938	0.153953	0.846047	0.631918	RW08
Rhizobacter	Proteobacteria	51738	0.291507	0.708493	0.669101	RW03
Thiomonas	Proteobacteria	51568	0.335984	0.664016	0.669385	RW09
Mycobacterium	Actinobacteriota	51494	0.0803589	0.919641	0.673328	RW04
Mesorhizobium	Proteobacteria	51482	0.167437	0.832563	0.655066	RW08
UBA2386	Planctomycetota	51380	0.0704554	0.929545	0.685293	RW08
Luteimonas	Proteobacteria	51264	0.636119	0.363881	0.686838	RW09
Kitasatospora	Actinobacteriota	51224	0.249844	0.750156	0.71176	RW09
Accumulibacter	Proteobacteria	51220	0.172159	0.827841	0.646669	RW09
Opitutus	Verrucomicrobiota	50876	0.100283	0.899717	0.687053	RW03
Sphingobium	Proteobacteria	50836	0.38036	0.61964	0.630514	RW03
Methylobacterium	Proteobacteria	50326	0.171363	0.828637	0.668886	RW03
Mycolicibacterium	Actinobacteriota	50190	0.0683802	0.93162	0.659925	RW02
Actinoplanes	Actinobacteriota	50086	0.336541	0.663459	0.706772	RW09
Polaribacter	Bacteroidota	49864	0.701789	0.298211	0.361475	RW07
Micromonospora	Actinobacteriota	49674	0.146153	0.853847	0.685909	RW08
Mycobacterium	Actinobacteriota	49548	0.184225	0.815775	0.670117	RW06
Rhizobacter	Proteobacteria	49422	0.178423	0.821577	0.679719	RW04
UBA6136	Proteobacteria	49388	0.0435328	0.956467	0.591381	RW03
Variovorax	Proteobacteria	48964	0.0655175	0.934482	0.646677	RW02
Acidovorax_D	Proteobacteria	48668	0.259267	0.740733	0.634951	RW04
Methylocystis	Proteobacteria	48276	0.148521	0.851479	0.62471	RW04
Prosthecobacter	Verrucomicrobiota	48100	0.44079	0.55921	0.606971	RW06
SCN-69-89	Proteobacteria	47988	0.444861	0.555139	0.684397	RW09
Zhizhongheella	Proteobacteria	47922	0.452151	0.547849	0.688154	RW09
Ga0077550	Myxococcota	47870	0.0245248	0.975475	0.70962	RW09
Pseudonocardia	Actinobacteriota	47802	0.318062	0.681938	0.707789	RW09
WH-5701	Cyanobacteria	47784	0.564624	0.435376	0.688463	RW09
Pseudorhodobacter_A	Proteobacteria	47696	0.095312	0.904688	0.620033	RW01
Microbacterium	Actinobacteriota	47568	0.154516	0.845484	0.671058	RW03
Allorhizobium	Proteobacteria	47466	0.131842	0.868158	0.632216	RW08
Acidovorax_D	Proteobacteria	47294	0.114687	0.885313	0.656319	RW08
Rhodoferax	Proteobacteria	47212	0.293273	0.706727	0.629711	RW04
Roseomonas	Proteobacteria	47146	0.124889	0.875111	0.674854	RW08
Acinetobacter	Proteobacteria	46970	0.283372	0.716628	0.435601	RW07
Synechococcus_C	Cyanobacteria	46968	0.547948	0.452052	0.673415	RW09
Flavobacterium	Bacteroidota	46408	0.250646	0.749354	0.386433	RW01
Polaromonas	Proteobacteria	46070	0.269503	0.730497	0.632343	RW03
Rhodoferax	Proteobacteria	45936	0.0540317	0.945968	0.622041	RW01
Polynucleobacter	Proteobacteria	45928	0.0228183	0.977182	0.462705	RW09
Curvibacter_A	Proteobacteria	45698	0.27336	0.72664	0.667005	RW09
Rhizobacter	Proteobacteria	45618	0.213556	0.786444	0.670324	RW06
Rhizobium	Proteobacteria	45506	0.460994	0.539006	0.642917	RW06
Phenylobacterium	Proteobacteria	45476	0.0246724	0.975328	0.693115	RW05
Herbaspirillum	Proteobacteria	45472	0.315535	0.684465	0.669211	RW09
Novosphingobium	Proteobacteria	45316	0.0330126	0.966987	0.640971	RW02
Rhodoferax	Proteobacteria	44924	0.0117087	0.988291	0.626872	RW05
Azospirillum	Proteobacteria	44846	0.216474	0.783526	0.688856	RW09
Paracoccus	Proteobacteria	44766	0.230577	0.769423	0.642195	RW01
Algoriphagus	Bacteroidota	44468	0.788567	0.211433	0.398272	RW07
Roseovarius	Proteobacteria	44354	0.243946	0.756054	0.671437	RW09
Paracoccus	Proteobacteria	44338	0.0983806	0.901619	0.657937	RW04
Pseudanabaena	Cyanobacteria	44136	0.0174008	0.982599	0.42575	RW01
UBA4466	Bacteroidota	44046	0.559279	0.440721	0.381044	RW07
Sphaerotilus	Proteobacteria	43996	0.471043	0.528957	0.690614	RW09
Rhodobacter_A	Proteobacteria	43756	0.184295	0.815705	0.67505	RW09
Micromonospora	Actinobacteriota	43688	0.127495	0.872505	0.687081	RW03
QKVK01	Proteobacteria	43314	0.0112666	0.988733	0.647093	RW10
Mycolicibacterium	Actinobacteriota	43282	0.0486114	0.951389	0.66731	RW10
Anaeromyxobacter	Myxococcota	43152	0.0831016	0.916898	0.705306	RW09
Rubrivivax	Proteobacteria	42968	0.0146155	0.985384	0.686154	RW10
Paraburkholderia_B	Proteobacteria	42926	0.321157	0.678843	0.681552	RW09
Polaromonas	Proteobacteria	42898	0.148772	0.851228	0.660315	RW08
Cupriavidus	Proteobacteria	42822	0.22012	0.77988	0.648655	RW03
UBA6136	Proteobacteria	42736	0.0470329	0.952967	0.598751	RW06
Tabrizicola	Proteobacteria	42706	0.306093	0.693907	0.651209	RW08
Rhodoferax	Proteobacteria	42698	0.153075	0.846925	0.649856	RW08
UBA952	Bacteroidota	42616	0.654074	0.345926	0.393473	RW07
Haloferula	Verrucomicrobiota	42230	0.0280369	0.971963	0.662019	RW09
Burkholderia	Proteobacteria	42104	0.149867	0.850133	0.663078	RW04
Malikia	Proteobacteria	42076	0.274075	0.725925	0.679037	RW09
Achromobacter	Proteobacteria	42040	0.222788	0.777212	0.671378	RW08
Sphingopyxis	Proteobacteria	41996	0.521288	0.478712	0.63798	RW08
Pseudopedobacter	Bacteroidota	41934	0.909668	0.0903324	0.367867	RW07
Nocardioides	Actinobacteriota	41812	0.141586	0.858414	0.683481	RW08
Methylobacterium	Proteobacteria	41774	0.209796	0.790204	0.669164	RW04
Brevundimonas	Proteobacteria	41662	0.250684	0.749316	0.688106	RW09
Cellulomonas	Actinobacteriota	41606	0.357881	0.642119	0.709992	RW09
Sphingomonas	Proteobacteria	41496	0.0469443	0.953056	0.651368	RW07
Phenylobacterium	Proteobacteria	41480	0.124108	0.875892	0.680823	RW08
Gemmobacter	Proteobacteria	41140	0.548712	0.451288	0.642128	RW06
Sphingomonas	Proteobacteria	41040	0.389961	0.610039	0.653191	RW06
Hyphomicrobium	Proteobacteria	40894	0.0708172	0.929183	0.62301	RW04
Polynucleobacter	Proteobacteria	40884	0.0341454	0.965855	0.48195	RW06
Bosea	Proteobacteria	40860	0.178904	0.821096	0.659502	RW03
JOSHI-001	Proteobacteria	40756	0.165276	0.834724	0.683751	RW04
Rhodococcus	Actinobacteriota	40642	0.145465	0.854535	0.666082	RW03
Geminocystis	Cyanobacteria	40512	0.364336	0.635664	0.363677	RW08
Rhodococcus	Actinobacteriota	40470	0.15572	0.84428	0.672431	RW08
Roseovarius	Proteobacteria	40196	0.466514	0.533486	0.621899	RW01
Rhodovulum	Proteobacteria	40006	0.180323	0.819677	0.677572	RW09
Microbacterium	Actinobacteriota	40000	0.206	0.794	0.62865	RW02
JOSHI-001	Proteobacteria	39996	0.174367	0.825633	0.677984	RW06
Cupriavidus	Proteobacteria	39926	0.16761	0.83239	0.659191	RW04
Thiobacillus	Proteobacteria	39782	0.132924	0.867076	0.634536	RW02
Mesorhizobium	Proteobacteria	39732	0.233464	0.766536	0.650494	RW03
Novosphingobium	Proteobacteria	39576	0.0299171	0.970083	0.638291	RW07
Pararhizobium	Proteobacteria	39548	0.146101	0.853899	0.588002	RW09
Pelomonas	Proteobacteria	39510	0.179549	0.820451	0.679131	RW08
Thiobacillus	Proteobacteria	39402	0.225014	0.774986	0.659108	RW09
Pararhodobacter	Proteobacteria	39398	0.225849	0.774151	0.661329	RW08
Microbacterium	Actinobacteriota	39182	0.28947	0.71053	0.664902	RW06
Yonghaparkia	Actinobacteriota	39136	0.0414452	0.958555	0.674294	RW06
UBA6136	Proteobacteria	39090	0.0524431	0.947557	0.603253	RW09
Sphingopyxis	Proteobacteria	39042	0.337278	0.662722	0.632946	RW03
Leadbetterella	Bacteroidota	38984	0.0125693	0.987431	0.37384	RW03
Sulfurovum	Campylobacterota	38912	0.0591077	0.940892	0.412894	RW02
Ruegeria	Proteobacteria	38852	0.801246	0.198754	0.619978	RW06
Roseomonas_A	Proteobacteria	38844	0.090104	0.909896	0.676526	RW08
Bradyrhizobium	Proteobacteria	38832	0.0168418	0.983158	0.648185	RW05
Ralstonia	Proteobacteria	38750	0.157729	0.842271	0.653434	RW08
Aliarcobacter	Campylobacterota	38440	0.123413	0.876587	0.305304	RW02
Mycolicibacterium	Actinobacteriota	38348	0.00714509	0.992855	0.665745	RW05
Gemmobacter	Proteobacteria	38198	0.265407	0.734593	0.650909	RW08
Pseudoxanthomonas_A	Proteobacteria	38194	0.587317	0.412683	0.684445	RW09
Bradyrhizobium	Proteobacteria	38114	0.0373091	0.962691	0.641357	RW10
Pararheinheimera	Proteobacteria	38064	0.0287936	0.971206	0.489904	RW07
Pleomorphomonas	Proteobacteria	38054	0.100121	0.899879	0.662517	RW09
Desulfovibrio_N	Desulfobacterota_A	38026	0.0265608	0.973439	0.657711	RW09
Roseomonas_A	Proteobacteria	37964	0.112949	0.887051	0.690128	RW06
Dechloromonas	Proteobacteria	37924	0.110748	0.889252	0.634126	RW08
Polaromonas	Proteobacteria	37884	0.299071	0.700929	0.643153	RW04
Rhizobium	Proteobacteria	37688	0.147262	0.852738	0.640816	RW04
Acidovorax_B	Proteobacteria	37612	0.287355	0.712645	0.669651	RW09
Gemmatimonas	Gemmatimonadota	37470	0.0403523	0.959648	0.660177	RW09
Roseomonas	Proteobacteria	37368	0.106936	0.893064	0.670833	RW04
Nodosilinea	Cyanobacteria	37348	0.659312	0.340688	0.578953	RW04
Polaromonas	Proteobacteria	37312	0.0654481	0.934552	0.618786	RW02
Flavobacterium	Bacteroidota	37218	0.078994	0.921006	0.411639	RW08
Burkholderia	Proteobacteria	37212	0.261045	0.738955	0.656733	RW06
Dechloromonas	Proteobacteria	37088	0.0659513	0.934049	0.609221	RW07
JOSHI-001	Proteobacteria	37012	0.291311	0.708689	0.674679	RW03
Corynebacterium	Actinobacteriota	36616	0.20177	0.79823	0.664625	RW09
Sphingomonas	Proteobacteria	36592	0.0357455	0.964254	0.656977	RW10
Roseomonas_A	Proteobacteria	36422	0.0823678	0.917632	0.676223	RW04
Bosea	Proteobacteria	36364	0.174678	0.825322	0.658712	RW04
Prosthecobacter	Verrucomicrobiota	36354	0.0305881	0.969412	0.633301	RW09
Piscinibacter	Proteobacteria	36270	0.00771988	0.99228	0.682511	RW05
Mesorhizobium	Proteobacteria	36118	0.447422	0.552578	0.648797	RW06
Bradyrhizobium	Proteobacteria	36040	0.361876	0.638124	0.643729	RW01
Marinibacterium	Proteobacteria	35822	0.705209	0.294791	0.636446	RW06
Aquabacterium	Proteobacteria	35816	0.161436	0.838564	0.637379	RW07
Nostoc	Cyanobacteria	35746	0.0156101	0.98439	0.451941	RW06
Raphidiopsis	Cyanobacteria	35728	0.0147783	0.985222	0.402139	RW04
Methylobacterium	Proteobacteria	35694	0.389925	0.610075	0.666116	RW06
Microcystis	Cyanobacteria	35690	0.00285794	0.997142	0.42378	RW05
Ralstonia	Proteobacteria	35648	0.104746	0.895254	0.655485	RW04
Variovorax	Proteobacteria	35566	0.0868245	0.913176	0.652482	RW01
Sphaerotilus_A	Proteobacteria	35554	0.467795	0.532205	0.689905	RW09
Sphingobacterium	Bacteroidota	35512	0.790944	0.209056	0.383738	RW02
Methyloversatilis	Proteobacteria	35484	0.283226	0.716774	0.66875	RW09
Roseateles	Proteobacteria	35222	0.428766	0.571234	0.684547	RW09
Mycobacterium	Actinobacteriota	35038	0.047263	0.952737	0.663669	RW02
Pseudorhodobacter_A	Proteobacteria	34896	0.341013	0.658987	0.6338	RW08
UBA4656	Proteobacteria	34888	0.354907	0.645093	0.697241	RW09
Nocardioides	Actinobacteriota	34696	0.142783	0.857217	0.684168	RW03
Cryobacterium	Actinobacteriota	34672	0.601061	0.398939	0.552828	RW07
Aeromonas	Proteobacteria	34596	0.076136	0.923864	0.594167	RW02
Microcystis	Cyanobacteria	34480	0.087761	0.912239	0.416698	RW09
Root149	Proteobacteria	34476	0.00545307	0.994547	0.577987	RW05
Roseovarius	Proteobacteria	34458	0.350746	0.649254	0.641981	RW03
Rubrivivax	Proteobacteria	34336	0.068849	0.931151	0.672832	RW02
Stenotrophomonas	Proteobacteria	34266	0.1744	0.8256	0.670756	RW08
Ga0074136	Proteobacteria	34218	0.0835233	0.916477	0.680957	RW08
Planktophila	Actinobacteriota	34154	0.00374773	0.996252	0.478752	RW05
Nocardia	Actinobacteriota	33964	0.280886	0.719114	0.670212	RW06
Arenimonas	Proteobacteria	33838	0.515811	0.484189	0.690278	RW09
Janthinobacterium	Proteobacteria	33774	0.267306	0.732694	0.677306	RW09
Cupriavidus	Proteobacteria	33748	0.244874	0.755126	0.651882	RW06
Acidovorax_D	Proteobacteria	33672	0.0461511	0.953849	0.62808	RW01
Variovorax	Proteobacteria	33564	0.0347396	0.96526	0.666325	RW10
Rhodobacter_A	Proteobacteria	33478	0.264831	0.735169	0.657623	RW08
Duganella	Proteobacteria	33436	0.278383	0.721617	0.682997	RW09
Roseomonas	Proteobacteria	33346	0.143106	0.856894	0.695355	RW09
Gemmatimonas	Gemmatimonadota	33286	0.303731	0.696269	0.659137	RW03
Pseudooceanicola	Proteobacteria	33192	0.762352	0.237648	0.635886	RW06
UBA3064	Proteobacteria	33172	0.720125	0.279875	0.54117	RW03
Gemmatimonas	Gemmatimonadota	33126	0.205337	0.794663	0.668752	RW08
Burkholderia	Proteobacteria	33094	0.0929474	0.907053	0.648322	RW02
Caulobacter	Proteobacteria	33008	0.126757	0.873243	0.676301	RW03
Roseibacterium	Proteobacteria	33004	0.924797	0.075203	0.649081	RW06
Thiothrix	Proteobacteria	32896	0.0294261	0.970574	0.530315	RW02
Amycolatopsis	Actinobacteriota	32894	0.150301	0.849699	0.683961	RW08
Achromobacter	Proteobacteria	32724	0.219105	0.780895	0.652265	RW03
Sphingobium	Proteobacteria	32682	0.293005	0.706995	0.639407	RW04
Micromonospora	Actinobacteriota	32666	0.247107	0.752893	0.67772	RW06
Aquabacterium	Proteobacteria	32646	0.146971	0.853029	0.66787	RW08
Mycolicibacterium	Actinobacteriota	32464	0.246673	0.753327	0.611712	RW07
Polynucleobacter	Proteobacteria	32460	0.0272951	0.972705	0.473558	RW01
UBA953	Verrucomicrobiota	32438	0.0420494	0.957951	0.673149	RW09
Bradyrhizobium	Proteobacteria	32376	0.0958735	0.904127	0.646209	RW02
Planktophila	Actinobacteriota	32374	0.0452833	0.954717	0.480175	RW04
Aulosira	Cyanobacteria	32330	0.0223941	0.977606	0.407583	RW09
Moraxella_A	Proteobacteria	32302	0.00216705	0.997833	0.504968	RW05
Vibrio	Proteobacteria	32236	0.326157	0.673843	0.470014	RW07
Sphingomonas	Proteobacteria	32196	0.340042	0.659958	0.6349	RW01
Cronobacter	Proteobacteria	32082	0.0178917	0.982108	0.495006	RW01
Rhodobacter_D	Proteobacteria	31930	0.510053	0.489947	0.631786	RW06
Stenotrophomonas	Proteobacteria	31912	0.13437	0.86563	0.660413	RW03
Nocardia	Actinobacteriota	31860	0.130446	0.869554	0.677434	RW04
Xanthomonas	Proteobacteria	31820	0.421245	0.578755	0.680598	RW09
Rhodobacter_A	Proteobacteria	31456	0.597469	0.402531	0.646103	RW06
Roseomonas_A	Proteobacteria	31420	0.107957	0.892043	0.696014	RW09
UBA5066	Acidobacteriota	31406	0.0105712	0.989429	0.691928	RW02
Mesorhizobium	Proteobacteria	31400	0.128089	0.871911	0.649665	RW04
Arthrospira	Cyanobacteria	31282	0.0590755	0.940924	0.411418	RW04
Achromobacter	Proteobacteria	31252	0.380008	0.619992	0.646342	RW06
UBA6136	Proteobacteria	31232	0.298092	0.701908	0.594899	RW04
Fluviicola	Bacteroidota	31194	0.756684	0.243316	0.382511	RW02
Ottowia	Proteobacteria	31070	0.356228	0.643772	0.677968	RW09
Allochromatium	Proteobacteria	30864	0.164528	0.835472	0.64959	RW09
Bosea	Proteobacteria	30784	0.387279	0.612721	0.658787	RW06
Frankia	Actinobacteriota	30716	0.265399	0.734601	0.705756	RW09
UBA6715	Bacteroidota	30664	0.101487	0.898513	0.410539	RW07
Rhodobacter	Proteobacteria	30658	0.130537	0.869463	0.666709	RW09
Planktothrix	Cyanobacteria	30478	0.00734956	0.99265	0.398007	RW05
Caballeronia	Proteobacteria	30308	0.236373	0.763627	0.654785	RW08
UBA2334	Proteobacteria	30306	0.0264634	0.973537	0.624754	RW01
Pseudorhodobacter_A	Proteobacteria	30286	0.513967	0.486033	0.624057	RW03
UBA953	Verrucomicrobiota	30248	0.364917	0.635083	0.664101	RW04
Runella	Bacteroidota	30210	0.052433	0.947567	0.454462	RW08
Nioella	Proteobacteria	30204	0.772282	0.227718	0.635655	RW06
Puniceibacterium	Proteobacteria	30100	0.58392	0.41608	0.626826	RW06
Aeromonas	Proteobacteria	30032	0.138186	0.861814	0.643786	RW09
Holophaga	Acidobacteriota	29968	0.0610651	0.938935	0.671769	RW09
Paraburkholderia	Proteobacteria	29950	0.244808	0.755192	0.66032	RW08
Leadbetterella	Bacteroidota	29938	0.809673	0.190327	0.384582	RW02
UBA6136	Proteobacteria	29918	0.0407781	0.959222	0.607018	RW08
Ramlibacter	Proteobacteria	29688	0.207357	0.792643	0.674337	RW08
Pandoraea	Proteobacteria	29626	0.294269	0.705731	0.669384	RW09
Spirillospora	Actinobacteriota	29520	0.270596	0.729404	0.709845	RW09
Sphingomonas	Proteobacteria	29518	0.0555593	0.944441	0.645678	RW02
Nonomuraea	Actinobacteriota	29474	0.241772	0.758228	0.709017	RW09
Ideonella_A	Proteobacteria	29470	0.155752	0.844248	0.680163	RW08
Ignavibacterium	Bacteroidota	29432	0.00774667	0.992253	0.348735	RW02
Corynebacterium	Actinobacteriota	29394	0.172348	0.827652	0.656179	RW08
Brevundimonas	Proteobacteria	29248	0.153857	0.846143	0.66973	RW03
Piscinibacter	Proteobacteria	29212	0.164521	0.835479	0.681533	RW08
Microbacterium	Actinobacteriota	29204	0.134639	0.865361	0.670023	RW04
Polaromonas	Proteobacteria	29190	0.0101405	0.98986	0.644756	RW05
Roseivivax	Proteobacteria	29182	0.732918	0.267082	0.636092	RW06
Rubrivivax	Proteobacteria	29160	0.0670096	0.93299	0.666869	RW01
Micromonospora	Actinobacteriota	29152	0.0642838	0.935716	0.67862	RW02
Opitutus	Verrucomicrobiota	29116	0.042657	0.957343	0.690093	RW09
Amycolatopsis	Actinobacteriota	29066	0.148627	0.851373	0.684379	RW03
UBA961	Bacteroidota	29062	0.00488611	0.995114	0.414321	RW08
Methylotenera	Proteobacteria	28990	0.467127	0.532873	0.454075	RW07
Thioclava	Proteobacteria	28926	0.732766	0.267234	0.632585	RW06
Jannaschia	Proteobacteria	28898	0.755692	0.244308	0.641917	RW06
Bordetella_C	Proteobacteria	28858	0.301199	0.698801	0.681231	RW09
Roseicyclus	Proteobacteria	28812	0.558795	0.441205	0.667669	RW08
Bordetella	Proteobacteria	28760	0.321558	0.678442	0.681235	RW09
Arcicella	Bacteroidota	28640	0.0610335	0.938966	0.366485	RW02
Allorhizobium	Proteobacteria	28524	0.0118497	0.98815	0.615195	RW05
Corynebacterium	Actinobacteriota	28424	0.170349	0.829651	0.645112	RW03
Albidiferax	Proteobacteria	28364	0.340361	0.659639	0.680891	RW09
Cupriavidus	Proteobacteria	28302	0.103597	0.896403	0.645523	RW02
Massilia	Proteobacteria	28232	0.210045	0.789955	0.674523	RW08
Arctic95D-9	Verrucomicrobiota	28200	0.0797872	0.920213	0.598076	RW04
Desulfovibrio_P	Desulfobacterota_A	28088	0.0454287	0.954571	0.675624	RW09
Allorhizobium	Proteobacteria	28032	0.160317	0.839683	0.629886	RW03
Caulobacter	Proteobacteria	28008	0.172522	0.827478	0.674413	RW08
Arctic95D-9	Verrucomicrobiota	27956	0.0146659	0.985334	0.605455	RW09
Agrobacterium	Proteobacteria	27946	0.152723	0.847277	0.635019	RW09
Caballeronia	Proteobacteria	27818	0.242002	0.757998	0.625651	RW03
Brevundimonas	Proteobacteria	27794	0.165791	0.834209	0.658849	RW01
Paraburkholderia	Proteobacteria	27750	0.218883	0.781117	0.637912	RW03
Neorhizobium	Proteobacteria	27660	0.153073	0.846927	0.651574	RW09
Micromonospora	Actinobacteriota	27628	0.163819	0.836181	0.690067	RW04
Achromobacter	Proteobacteria	27592	0.172876	0.827124	0.660282	RW04
Rhizobium	Proteobacteria	27552	0.0343351	0.965665	0.578231	RW05
Stenotrophomonas	Proteobacteria	27546	0.0499528	0.950047	0.66445	RW10
Aurantimicrobium	Actinobacteriota	27540	0.0238199	0.97618	0.612412	RW06
Pseudomonas_A	Proteobacteria	27352	0.206274	0.793726	0.669881	RW09
Gordonia	Actinobacteriota	27228	0.244675	0.755325	0.696323	RW09
UBA668	Actinobacteriota	27224	0.395974	0.604026	0.663965	RW03
Sphingobium	Proteobacteria	27188	0.103869	0.896131	0.634146	RW05
Chryseobacterium	Bacteroidota	27162	0.584788	0.415212	0.381618	RW02
Tepidimonas	Proteobacteria	27152	0.415881	0.584119	0.679508	RW09
Kitasatospora	Actinobacteriota	27128	0.174727	0.825273	0.68882	RW08
Flavobacterium	Bacteroidota	27112	0.529433	0.470567	0.421182	RW06
Rhizobacter	Proteobacteria	26970	0.0737857	0.926214	0.657658	RW02
Geodermatophilus	Actinobacteriota	26958	0.318792	0.681208	0.712308	RW09
UBA6159	Proteobacteria	26930	0.0637208	0.936279	0.671765	RW06
Salinibacterium	Actinobacteriota	26912	0.688763	0.311237	0.544601	RW07
Prevotella	Bacteroidota	26870	0.267957	0.732043	0.46743	RW02
Gemmobacter_A	Proteobacteria	26846	0.220517	0.779483	0.650525	RW08
Tabrizicola	Proteobacteria	26760	0.694619	0.305381	0.642331	RW06
Trichormus	Cyanobacteria	26752	0.0126346	0.987365	0.449299	RW06
Acidovorax_E	Proteobacteria	26722	0.298106	0.701894	0.682853	RW09
TH137	Proteobacteria	26672	0.00989802	0.990102	0.657474	RW05
Methylotenera	Proteobacteria	26550	0.116309	0.883691	0.479837	RW03
UBA964	Proteobacteria	26518	0.106871	0.893129	0.673283	RW08
Competibacter	Proteobacteria	26504	0.107229	0.892771	0.638305	RW09
Methylibium	Proteobacteria	26418	0.174351	0.825649	0.675922	RW08
Massilia	Proteobacteria	26362	0.175176	0.824824	0.653546	RW03
Rhodoferax	Proteobacteria	26358	0.0182867	0.981713	0.626466	RW10
Caulobacter	Proteobacteria	26302	0.0176412	0.982359	0.675305	RW05
TH137	Proteobacteria	26274	0.00563295	0.994367	0.655987	RW10
Rhizobium	Proteobacteria	26260	0.345545	0.654455	0.636655	RW01
Pseudomonas	Proteobacteria	26218	0.200931	0.799069	0.687278	RW09
PHOS-HE28	Bacteroidota	26160	0.499924	0.500076	0.627769	RW03
Aquimarina	Bacteroidota	26090	0.693292	0.306708	0.370184	RW07
Burkholderia	Proteobacteria	26056	0.0141234	0.985877	0.655915	RW05
Leisingera	Proteobacteria	25862	0.764906	0.235094	0.633289	RW06
Comamonas_B	Proteobacteria	25860	0.284841	0.715159	0.667386	RW09
Nocardioides	Actinobacteriota	25810	0.337699	0.662301	0.668892	RW06
Reyranella	Proteobacteria	25806	0.0126327	0.987367	0.66431	RW07
Curtobacterium	Actinobacteriota	25738	0.268785	0.731215	0.704851	RW09
Sphingopyxis	Proteobacteria	25680	0.0746885	0.925312	0.637677	RW05
Marivita	Proteobacteria	25458	0.162149	0.837851	0.619603	RW08
Cloacibacterium	Bacteroidota	25456	0.00361408	0.996386	0.332182	RW09
Phenylobacterium	Proteobacteria	25442	0.198019	0.801981	0.666273	RW06
Planktophila	Actinobacteriota	25436	0.0242963	0.975704	0.477033	RW01
Pseudoduganella	Proteobacteria	25394	0.288887	0.711113	0.680538	RW09
Tenacibaculum	Bacteroidota	25348	0.637526	0.362474	0.366997	RW07
Polaromonas	Proteobacteria	25250	0.0544158	0.945584	0.633044	RW01
Thiocapsa	Proteobacteria	25238	0.177272	0.822728	0.649093	RW09
Phenylobacterium	Proteobacteria	25220	0.0191911	0.980809	0.690342	RW10
Aulosira	Cyanobacteria	25154	0.0519997	0.948	0.456793	RW06
Comamonas	Proteobacteria	25116	0.301083	0.698917	0.667729	RW09
Massilia_B	Proteobacteria	25112	0.332431	0.667569	0.682451	RW09
Lutibacter	Bacteroidota	25038	0.606678	0.393322	0.362202	RW07
Acidovorax_A	Proteobacteria	24956	0.168136	0.831864	0.672413	RW08
Salipiger	Proteobacteria	24948	0.27393	0.72607	0.663838	RW08
Actinoplanes	Actinobacteriota	24830	0.105195	0.894805	0.685773	RW03
Polaribacter	Bacteroidota	24810	0.60927	0.39073	0.360154	RW02
Salipiger	Proteobacteria	24796	0.25496	0.74504	0.685101	RW09
Thiothrix	Proteobacteria	24750	0.026101	0.973899	0.542799	RW03
Rhodobacter_E	Proteobacteria	24746	0.330478	0.669522	0.650044	RW08
Cupriavidus	Proteobacteria	24658	0.0146808	0.985319	0.65454	RW05
Nocardia	Actinobacteriota	24616	0.0623172	0.937683	0.665669	RW02
Brevundimonas	Proteobacteria	24558	0.185683	0.814317	0.668649	RW08
Rhodovulum	Proteobacteria	24518	0.745493	0.254507	0.641723	RW06
Caulobacter	Proteobacteria	24510	0.293513	0.706487	0.668554	RW06
Nocardioides	Actinobacteriota	24468	0.0607324	0.939268	0.678074	RW02
Stenotrophomonas	Proteobacteria	24450	0.341022	0.658978	0.642926	RW06
BAIKAL-G1	Cyanobacteria	24444	0.44919	0.55081	0.681576	RW08
Chromobacterium	Proteobacteria	24436	0.225814	0.774186	0.673362	RW09
Desulfovibrio_F	Desulfobacterota_A	24424	0.0556829	0.944317	0.668106	RW09
Pseudorhodobacter_A	Proteobacteria	24422	0.0235034	0.976497	0.613587	RW07
Halomonas	Proteobacteria	24390	0.167692	0.832308	0.608841	RW03
Azohydromonas	Proteobacteria	24376	0.175747	0.824253	0.68346	RW08
UBA956	Verrucomicrobiota	24364	0.0146938	0.985306	0.534963	RW01
Rhodococcus	Actinobacteriota	24348	0.307212	0.692788	0.661085	RW06
Azospirillum	Proteobacteria	24338	0.166899	0.833101	0.674689	RW08
Rothia	Actinobacteriota	24328	0.649457	0.350543	0.535412	RW07
Pseudacidovorax	Proteobacteria	24232	0.339386	0.660614	0.688644	RW09
Antarctobacter	Proteobacteria	24186	0.600595	0.399405	0.619365	RW06
Caulobacter	Proteobacteria	24166	0.399321	0.600679	0.683314	RW04
UBA4655	Planctomycetota	24128	0.0786638	0.921336	0.666801	RW03
Rhodanobacter	Proteobacteria	24126	0.282351	0.717649	0.684524	RW09
R-H-3	Actinobacteriota	24018	0.00408027	0.99592	0.712825	RW05
Acidovorax_B	Proteobacteria	24018	0.251978	0.748022	0.638989	RW06
Roseovarius	Proteobacteria	24016	0.100683	0.899317	0.651479	RW04
Mucilaginibacter	Bacteroidota	24002	0.806266	0.193734	0.391367	RW02
RCC307	Cyanobacteria	23998	0.489624	0.510376	0.668353	RW08
Methanothrix	Halobacterota	23952	0.00141951	0.99858	0.534382	RW02
Pelomonas	Proteobacteria	23924	0.254138	0.745862	0.668858	RW03
Halomonas	Proteobacteria	23916	0.173273	0.826727	0.634733	RW08
Blastomonas	Proteobacteria	23876	0.312029	0.687971	0.634831	RW08
Arctic95D-9	Verrucomicrobiota	23838	0.155466	0.844534	0.623884	RW08
Thauera	Proteobacteria	23832	0.194612	0.805388	0.66772	RW08
Dechloromonas	Proteobacteria	23830	0.136383	0.863617	0.625578	RW06
Delftia	Proteobacteria	23818	0.329499	0.670501	0.680028	RW09
UTPRO2	Proteobacteria	23758	0.190252	0.809748	0.661614	RW09
Hyphomonas	Proteobacteria	23714	0.119086	0.880914	0.632393	RW03
Actinoplanes	Actinobacteriota	23678	0.126024	0.873976	0.686817	RW08
Caldilinea	Chloroflexota	23670	0.0355725	0.964428	0.629588	RW03
Loktanella	Proteobacteria	23660	0.67388	0.32612	0.630813	RW06
SCN-70-22	Gemmatimonadota	23494	0.0453733	0.954627	0.687288	RW09
Bosea	Proteobacteria	23308	0.0155311	0.984469	0.65874	RW05
Rhizobacter	Proteobacteria	23306	0.0345834	0.965417	0.681276	RW10
Rhizobacter	Proteobacteria	23232	0.238981	0.761019	0.651735	RW07
SCN-69-89	Proteobacteria	23206	0.2932	0.7068	0.674207	RW08
EhC02	Proteobacteria	23186	0.6855	0.3145	0.627141	RW06
Sulfitobacter	Proteobacteria	23162	0.361972	0.638028	0.64275	RW08
Flavobacterium	Bacteroidota	23132	0.00536054	0.994639	0.36981	RW10
Pantoea	Proteobacteria	23130	0.00821444	0.991786	0.558267	RW05
Azoarcus_A	Proteobacteria	23076	0.182787	0.817213	0.663746	RW09
LD21	Bacteroidota	23042	0.0844545	0.915546	0.422203	RW02
JOSHI-001	Proteobacteria	23040	0.0225694	0.977431	0.687651	RW10
Prevotella	Bacteroidota	23036	0.504341	0.495659	0.418592	RW07
Mycobacterium	Actinobacteriota	22902	0.209851	0.790149	0.659266	RW01
Pseudonocardia	Actinobacteriota	22902	0.152476	0.847524	0.687978	RW08
Sandarakinorhabdus	Proteobacteria	22830	0.0110381	0.988962	0.650285	RW10
Kitasatospora	Actinobacteriota	22828	0.141581	0.858419	0.689305	RW03
Actibacterium	Proteobacteria	22744	0.706736	0.293264	0.619016	RW06
Thiocapsa	Proteobacteria	22684	0.359813	0.640187	0.65237	RW02
Microcystis	Cyanobacteria	22646	0.00635874	0.993641	0.445975	RW03
Thauera	Proteobacteria	22588	0.169028	0.830972	0.639763	RW03
Mesorhizobium	Proteobacteria	22506	0.40718	0.59282	0.646269	RW01
Gallionella	Proteobacteria	22416	0.266774	0.733226	0.577288	RW02
Pelomonas	Proteobacteria	22366	0.177502	0.822498	0.678236	RW04
Shewanella	Proteobacteria	22360	0.152683	0.847317	0.459747	RW07
KS41	Proteobacteria	22330	0.00815047	0.99185	0.447315	RW02
Thauera	Proteobacteria	22318	0.197867	0.802133	0.64941	RW02
Sphingobium	Proteobacteria	22298	0.380752	0.619248	0.642602	RW06
UBA2334	Proteobacteria	22230	0.0472335	0.952767	0.633779	RW08
Mitsuaria	Proteobacteria	22218	0.186065	0.813935	0.682898	RW08
Methylobacterium	Proteobacteria	22194	0.33838	0.66162	0.657019	RW01
Paucibacter	Proteobacteria	22178	0.163586	0.836414	0.675604	RW08
Rhodococcus	Actinobacteriota	22168	0.125496	0.874504	0.666252	RW04
Microbacterium	Actinobacteriota	22108	0.00551836	0.994482	0.682149	RW05
Mycobacterium	Actinobacteriota	22074	0.0593458	0.940654	0.664574	RW10
Microcoleus	Cyanobacteria	22022	0.0368722	0.963128	0.399289	RW04
PCC7001	Cyanobacteria	22012	0.493549	0.506451	0.66687	RW06
Erythrobacter_A	Proteobacteria	21994	0.24534	0.75466	0.64674	RW09
Paenibacillus_A	Firmicutes_I	21960	0.0285064	0.971494	0.440895	RW06
Nocardioides	Actinobacteriota	21930	0.134154	0.865846	0.684315	RW04
Acinetobacter	Proteobacteria	21864	0.103366	0.896634	0.499568	RW03
Microbacterium	Actinobacteriota	21826	0.0467333	0.953267	0.680981	RW10
Rhodococcus	Actinobacteriota	21728	0.474411	0.525589	0.576909	RW07
Methylopumilus	Proteobacteria	21720	0.745488	0.254512	0.367205	RW05
Tabrizicola	Proteobacteria	21714	0.413282	0.586718	0.642563	RW03
Thiomonas	Proteobacteria	21670	0.241255	0.758745	0.664339	RW08
UBA6163	Planctomycetota	21624	0.0529042	0.947096	0.62323	RW03
Sphingopyxis	Proteobacteria	21620	0.311378	0.688622	0.642337	RW04
Mycobacterium	Actinobacteriota	21606	0.00814589	0.991854	0.668376	RW05
UBA4655	Planctomycetota	21578	0.0983409	0.901659	0.665113	RW08
Celeribacter	Proteobacteria	21574	0.703532	0.296468	0.62323	RW06
Acidovorax_A	Proteobacteria	21556	0.235387	0.764613	0.652013	RW06
Micromonospora	Actinobacteriota	21552	0.00658872	0.993411	0.695776	RW05
Arthrobacter_A	Actinobacteriota	21536	0.618221	0.381779	0.540604	RW07
Ramlibacter	Proteobacteria	21432	0.276036	0.723964	0.657569	RW03
Methylotenera	Proteobacteria	21396	0.0296317	0.970368	0.46555	RW04
Aureimonas	Proteobacteria	21390	0.27022	0.72978	0.67644	RW09
Winogradskyella	Bacteroidota	21388	0.753133	0.246867	0.367959	RW07
Derxia	Proteobacteria	21354	0.371265	0.628735	0.68871	RW09
Curvibacter	Proteobacteria	21304	0.29478	0.70522	0.677871	RW09
Mangrovicoccus	Proteobacteria	21300	0.773239	0.226761	0.630983	RW06
Pseudooceanicola_B	Proteobacteria	21288	0.761932	0.238068	0.626807	RW06
Reyranella	Proteobacteria	21258	0.0154295	0.984571	0.665285	RW10
Ralstonia	Proteobacteria	21192	0.201208	0.798792	0.639821	RW03
Devosia	Proteobacteria	21192	0.0217063	0.978294	0.647776	RW05
Brevundimonas	Proteobacteria	21142	0.0220414	0.977959	0.666803	RW10
Comamonas_C	Proteobacteria	21094	0.38665	0.61335	0.67588	RW09
Methylobacterium	Proteobacteria	21078	0.0200209	0.979979	0.669337	RW05
Paraburkholderia	Proteobacteria	21056	0.163659	0.836341	0.642469	RW04
Geminocystis	Cyanobacteria	20948	0.0369486	0.963051	0.377811	RW04
Rhodobacter_E	Proteobacteria	20922	0.6898	0.3102	0.640019	RW06
Bifidobacterium	Actinobacteriota	20904	0.582472	0.417528	0.5381	RW07
Demequina	Actinobacteriota	20902	0.254712	0.745288	0.68912	RW09
Polynucleobacter	Proteobacteria	20900	0.0384689	0.961531	0.478313	RW10
Rubrivivax	Proteobacteria	20878	0.208832	0.791168	0.667898	RW07
Azospirillum	Proteobacteria	20874	0.155792	0.844208	0.672706	RW03
Gemmobacter	Proteobacteria	20858	0.129543	0.870457	0.664591	RW09
Gemmobacter	Proteobacteria	20796	0.375264	0.624736	0.638551	RW03
Belnapia	Proteobacteria	20788	0.115163	0.884837	0.679385	RW08
Paraburkholderia	Proteobacteria	20772	0.0980166	0.901983	0.62846	RW02
Bradyrhizobium	Proteobacteria	20770	0.0537313	0.946269	0.626331	RW07
Gemmatimonas	Gemmatimonadota	20750	0.0459759	0.954024	0.66587	RW04
Dechloromonas	Proteobacteria	20748	0.0646809	0.935319	0.618705	RW01
Methylomonas	Proteobacteria	20728	0.0489193	0.951081	0.519214	RW02
Thioclava	Proteobacteria	20720	0.323166	0.676834	0.650262	RW08
Mycobacterium	Actinobacteriota	20710	0.268373	0.731627	0.607306	RW07
Achromobacter	Proteobacteria	20688	0.102862	0.897138	0.646166	RW02
XJSP	Proteobacteria	20670	0.345718	0.654282	0.644388	RW08
Brumimicrobium	Bacteroidota	20668	0.590478	0.409522	0.37323	RW07
Vitreoscilla_A	Proteobacteria	20668	0.180085	0.819915	0.673624	RW08
Planktothrix	Cyanobacteria	20662	0.0453006	0.954699	0.397357	RW01
UBA668	Actinobacteriota	20640	0.473062	0.526938	0.668463	RW08
Rhodobacter	Proteobacteria	20630	0.636355	0.363645	0.643945	RW06
UBA954	Proteobacteria	20570	0.0982985	0.901702	0.543667	RW03
Roseomonas	Proteobacteria	20478	0.216134	0.783866	0.682653	RW06
Pararhizobium	Proteobacteria	20468	0.169044	0.830956	0.643522	RW08
Aeromonas	Proteobacteria	20426	0.0688338	0.931166	0.574149	RW07
UBA953	Verrucomicrobiota	20378	0.358916	0.641084	0.661571	RW06
Acidovorax_A	Proteobacteria	20364	0.240522	0.759478	0.656347	RW03
XJSP	Proteobacteria	20352	0.65684	0.34316	0.635501	RW06
Lentzea	Actinobacteriota	20328	0.271645	0.728355	0.704596	RW09
Brevundimonas	Proteobacteria	20316	0.025694	0.974306	0.669933	RW05
Sinorhizobium	Proteobacteria	20314	0.192478	0.807522	0.663532	RW09
Gordonia	Actinobacteriota	20312	0.151438	0.848562	0.675045	RW08
32-67-11	Proteobacteria	20246	0.3333	0.6667	0.673231	RW09
Rhizobium	Proteobacteria	20182	0.0943415	0.905659	0.62906	RW02
Herbaspirillum	Proteobacteria	20156	0.218893	0.781107	0.624727	RW03
Sandarakinorhabdus	Proteobacteria	20146	0.199146	0.800854	0.659842	RW09
Nocardiopsis	Actinobacteriota	20124	0.250646	0.749354	0.705366	RW09
Pseudonocardia	Actinobacteriota	20102	0.151328	0.848672	0.687903	RW03
UBA966	Planctomycetota	20064	0.248106	0.751894	0.6652	RW03
Aquabacterium	Proteobacteria	20026	0.19265	0.80735	0.662026	RW04
Amycolatopsis	Actinobacteriota	20000	0.2952	0.7048	0.672242	RW06
Rhodobacter_D	Proteobacteria	19960	0.212926	0.787074	0.647605	RW08
Ramlibacter	Proteobacteria	19948	0.205033	0.794967	0.668786	RW04
Nostoc	Cyanobacteria	19938	0.059685	0.940315	0.43983	RW04
Sphaerotilus	Proteobacteria	19868	0.145057	0.854943	0.682241	RW08
Roseomonas_A	Proteobacteria	19862	0.0796496	0.92035	0.683861	RW03
Pararhodobacter	Proteobacteria	19844	0.219714	0.780286	0.658428	RW03
Aquabacterium	Proteobacteria	19838	0.277548	0.722452	0.648907	RW03
Microbacterium	Actinobacteriota	19836	0.279895	0.720105	0.65716	RW01
Maribacter	Bacteroidota	19794	0.726685	0.273315	0.378258	RW07
Burkholderia	Proteobacteria	19760	0.164777	0.835223	0.645875	RW01
Gordonia	Actinobacteriota	19746	0.14727	0.85273	0.670686	RW03
UBA967	Verrucomicrobiota	19742	0.213656	0.786344	0.615285	RW08
Aquabacterium	Proteobacteria	19612	0.249439	0.750561	0.654917	RW06
Stenotrophomonas	Proteobacteria	19598	0.110521	0.889479	0.648411	RW02
Glutamicibacter	Actinobacteriota	19556	0.585907	0.414093	0.547301	RW07
Herbaspirillum	Proteobacteria	19518	0.249718	0.750282	0.65163	RW08
Pelomonas	Proteobacteria	19504	0.212879	0.787121	0.668787	RW06
Methylobacterium	Proteobacteria	19462	0.092899	0.907101	0.666326	RW02
Microvirga	Proteobacteria	19460	0.182837	0.817163	0.66237	RW09
Pseudorhodoferax	Proteobacteria	19458	0.161682	0.838318	0.680423	RW08
Tatlockia	Proteobacteria	19446	0.00843361	0.991566	0.416767	RW09
DSL-40	Proteobacteria	19440	0.770473	0.229527	0.689282	RW09
SCN-69-89	Proteobacteria	19432	0.144813	0.855187	0.678171	RW04
Nocardioides	Actinobacteriota	19420	0.153038	0.846962	0.665055	RW07
Belliella	Bacteroidota	19414	0.869682	0.130318	0.419774	RW02
Caballeronia	Proteobacteria	19410	0.176816	0.823184	0.645945	RW04
LPB0142	Proteobacteria	19392	0.464934	0.535066	0.635838	RW06
CG2-30-64-16	Chloroflexota	19336	0.0261688	0.973831	0.637385	RW02
Paraburkholderia_B	Proteobacteria	19296	0.218905	0.781095	0.670227	RW08
JOSHI-001	Proteobacteria	19284	0.0625389	0.937461	0.67011	RW02
Brevundimonas	Proteobacteria	19272	0.329701	0.670299	0.672919	RW04
Blastococcus	Actinobacteriota	19218	0.316786	0.683214	0.710679	RW09
Stenotrophomonas	Proteobacteria	19212	0.196336	0.803664	0.65845	RW04
Acidovorax_B	Proteobacteria	19212	0.0955653	0.904435	0.605452	RW07
Stenotrophomonas	Proteobacteria	19198	0.0131264	0.986874	0.661526	RW05
Rhodobacter	Proteobacteria	19198	0.286488	0.713512	0.651968	RW08
Paraburkholderia	Proteobacteria	19132	0.265419	0.734581	0.641182	RW06
Undibacterium	Proteobacteria	19130	0.0187141	0.981286	0.459548	RW07
UBA961	Bacteroidota	19094	0.00586572	0.994134	0.40968	RW04
Ramlibacter	Proteobacteria	19056	0.231318	0.768682	0.661292	RW06
Pseudophaeobacter	Proteobacteria	19052	0.757926	0.242074	0.616452	RW06
UBA668	Actinobacteriota	19046	0.0632154	0.936785	0.684425	RW09
Gemmobacter_A	Proteobacteria	19036	0.554528	0.445472	0.641106	RW06
Phreatobacter	Proteobacteria	19022	0.179161	0.820839	0.677287	RW09
Acidovorax_C	Proteobacteria	19020	0.258149	0.741851	0.681314	RW09
Cupriavidus	Proteobacteria	19002	0.115988	0.884012	0.619063	RW07
Corynebacterium	Actinobacteriota	18948	0.317078	0.682922	0.647989	RW06
Noviherbaspirillum	Proteobacteria	18936	0.358999	0.641001	0.665627	RW09
BK-30	Proteobacteria	18884	0.271553	0.728447	0.672556	RW09
Rhizobacter	Proteobacteria	18808	0.0917695	0.908231	0.660681	RW01
Corynebacterium	Actinobacteriota	18740	0.237994	0.762006	0.608337	RW02
Accumulibacter	Proteobacteria	18658	0.310859	0.689141	0.630511	RW02
Rhizobium	Proteobacteria	18620	0.0576799	0.94232	0.625887	RW10
Acidovorax_A	Proteobacteria	18590	0.227649	0.772351	0.663022	RW04
Tritonibacter	Proteobacteria	18566	0.771841	0.228159	0.625221	RW06
Prosthecobacter	Verrucomicrobiota	18560	0.0127155	0.987284	0.614303	RW10
Nocardia	Actinobacteriota	18516	0.253618	0.746382	0.654632	RW01
UBA10649	Actinobacteriota	18516	0.0565997	0.9434	0.667452	RW08
Hyphomonas	Proteobacteria	18486	0.150492	0.849508	0.650411	RW09
Gallionella	Proteobacteria	18462	0.180045	0.819955	0.64074	RW09
Amycolatopsis	Actinobacteriota	18460	0.152113	0.847887	0.683846	RW04
Bosea	Proteobacteria	18410	0.349484	0.650516	0.651787	RW01
Aeromonas	Proteobacteria	18394	0.127977	0.872023	0.638048	RW08
Imhoffiella	Proteobacteria	18338	0.165667	0.834333	0.651969	RW09
Cupriavidus	Proteobacteria	18326	0.105206	0.894794	0.625076	RW01
Aliarcobacter	Campylobacterota	18306	0.0841254	0.915875	0.303733	RW07
Defluviimonas	Proteobacteria	18302	0.59152	0.40848	0.636411	RW06
HLUCCA08	Proteobacteria	18284	0.72424	0.27576	0.631615	RW06
Paucibacter	Proteobacteria	18268	0.127983	0.872017	0.633771	RW07
Methylopumilus_A	Proteobacteria	18192	0.0474934	0.952507	0.444804	RW02
Rhodococcus	Actinobacteriota	18148	0.105356	0.894644	0.649949	RW02
Myroides	Bacteroidota	18106	0.724953	0.275047	0.364639	RW07
Runella	Bacteroidota	18094	0.0480822	0.951918	0.443082	RW04
Pseudorhodobacter_A	Proteobacteria	18078	0.1155	0.8845	0.653555	RW09
Plesiomonas	Proteobacteria	18064	0.0100753	0.989925	0.527661	RW09
Neorhizobium	Proteobacteria	18044	0.193638	0.806362	0.652548	RW08
Nocardioides	Actinobacteriota	18016	0.0511767	0.948823	0.697113	RW10
Acinetobacter	Proteobacteria	17994	0.245637	0.754363	0.43356	RW02
Stenotrophomonas	Proteobacteria	17982	0.43043	0.56957	0.621985	RW01
Deinococcus	Deinococcota	17952	0.147504	0.852496	0.695841	RW09
Pelomonas	Proteobacteria	17914	0.0375126	0.962487	0.680006	RW10
Vibrio	Proteobacteria	17900	0.267709	0.732291	0.4718	RW02
Paraburkholderia_A	Proteobacteria	17894	0.300436	0.699564	0.673971	RW09
Planktothrix	Cyanobacteria	17852	0.0118754	0.988125	0.41058	RW03
Phaeobacter	Proteobacteria	17848	0.767929	0.232071	0.621043	RW06
Agrobacterium	Proteobacteria	17824	0.214767	0.785233	0.640859	RW08
Halomonas	Proteobacteria	17768	0.210828	0.789172	0.630719	RW02
Desulfomicrobium	Desulfobacterota_A	17760	0.0440315	0.955968	0.644083	RW03
Mycolicibacter	Actinobacteriota	17728	0.0708484	0.929152	0.676469	RW03
Massilia	Proteobacteria	17714	0.176583	0.823417	0.666398	RW04
Sphingobium	Proteobacteria	17710	0.334161	0.665839	0.625675	RW01
Dechloromonas	Proteobacteria	17690	0.0172979	0.982702	0.617955	RW10
Burkholderia	Proteobacteria	17676	0.123671	0.876329	0.615104	RW07
Dokdonella	Proteobacteria	17654	0.342132	0.657868	0.68891	RW09
Thiocystis	Proteobacteria	17616	0.153043	0.846957	0.649158	RW09
Sphaerospermopsis	Cyanobacteria	17546	0.0878833	0.912117	0.428924	RW06
Achromobacter	Proteobacteria	17518	0.0105035	0.989497	0.655343	RW05
Kitasatospora	Actinobacteriota	17516	0.226307	0.773693	0.675678	RW06
Mesorhizobium	Proteobacteria	17498	0.0161161	0.983884	0.640703	RW05
UBA6663	Chloroflexota	17490	0.00194397	0.998056	0.655822	RW05
Allorhizobium	Proteobacteria	17478	0.48747	0.51253	0.641135	RW06
UBA6136	Proteobacteria	17438	0.0322285	0.967772	0.603994	RW01
Frankia	Actinobacteriota	17424	0.161961	0.838039	0.683413	RW08
Tatlockia	Proteobacteria	17416	0.0183739	0.981626	0.415234	RW05
Ga0077555	Proteobacteria	17412	0.231794	0.768206	0.653478	RW08
Ga0077560	Actinobacteriota	17396	0.0438032	0.956197	0.715181	RW09
Pseudorhodobacter	Proteobacteria	17364	0.693965	0.306035	0.617257	RW06
Rhodobacter_A	Proteobacteria	17352	0.278008	0.721992	0.652305	RW03
Roseomonas	Proteobacteria	17310	0.141421	0.858579	0.678555	RW03
Aeromonas	Proteobacteria	17244	0.0142658	0.985734	0.603121	RW05
Escherichia	Proteobacteria	17238	0.0266852	0.973315	0.497104	RW02
UBA6163	Planctomycetota	17226	0.422036	0.577964	0.614376	RW08
Marinobacter	Proteobacteria	17204	0.192513	0.807487	0.647236	RW09
JOSHI-001	Proteobacteria	17116	0.202033	0.797967	0.664576	RW07
Planktophila	Actinobacteriota	17068	0.00257792	0.997422	0.482052	RW10
Xylophilus	Proteobacteria	17052	0.420479	0.579521	0.685626	RW09
Massilia_A	Proteobacteria	17006	0.302129	0.697871	0.687826	RW09
Prevotella	Bacteroidota	16982	0.236015	0.763985	0.552287	RW03
Sagittula	Proteobacteria	16964	0.764914	0.235086	0.632319	RW06
Corynebacterium	Actinobacteriota	16936	0.165328	0.834672	0.635843	RW04
Lysobacter	Proteobacteria	16880	0.133412	0.866588	0.669115	RW03
Yonghaparkia	Actinobacteriota	16874	0.0544032	0.945597	0.662764	RW01
Yoonia	Proteobacteria	16856	0.39701	0.60299	0.640957	RW08
UBA2334	Proteobacteria	16832	0.0938688	0.906131	0.605593	RW07
Burkholderia	Proteobacteria	16790	0.0708755	0.929124	0.652272	RW10
Paracoccus	Proteobacteria	16762	0.0686076	0.931392	0.644841	RW02
Ga0077553	Acidobacteriota	16754	0.0265011	0.973499	0.6308	RW08
Pseudooceanicola	Proteobacteria	16750	0.301731	0.698269	0.662269	RW08
Aeromonas	Proteobacteria	16744	0.0649785	0.935021	0.558026	RW01
Pedobacter	Bacteroidota	16744	0.0197086	0.980291	0.403407	RW05
RCC307	Cyanobacteria	16732	0.30612	0.69388	0.661874	RW03
Ga0077555	Proteobacteria	16724	0.124611	0.875389	0.661429	RW09
UBA953	Verrucomicrobiota	16720	0.0997608	0.900239	0.65393	RW01
Vitreoscilla_A	Proteobacteria	16684	0.248741	0.751259	0.649475	RW03
Rhizorhabdus	Proteobacteria	16652	0.23829	0.76171	0.661369	RW09
Methylobacterium	Proteobacteria	16636	0.0720125	0.927987	0.671788	RW10
Pararhizobium	Proteobacteria	16610	0.203612	0.796388	0.628626	RW03
Mameliella	Proteobacteria	16604	0.685738	0.314262	0.628642	RW06
Leucobacter	Actinobacteriota	16520	0.653027	0.346973	0.556552	RW07
Caballeronia	Proteobacteria	16488	0.333333	0.666667	0.646333	RW06
PAR1	Proteobacteria	16484	0.100461	0.899539	0.640581	RW09
Roseicyclus	Proteobacteria	16470	0.14827	0.85173	0.646243	RW01
Azospirillum	Proteobacteria	16426	0.167174	0.832826	0.672419	RW04
Caballeronia	Proteobacteria	16418	0.118163	0.881837	0.635914	RW02
Aliarcobacter	Campylobacterota	16414	0.00511758	0.994882	0.288177	RW09
Caldimonas	Proteobacteria	16406	0.453493	0.546507	0.680107	RW09
Methylosinus	Proteobacteria	16404	0.132651	0.867349	0.646603	RW09
Pseudomonas_A	Proteobacteria	16392	0.165325	0.834675	0.637999	RW03
Azovibrio	Proteobacteria	16390	0.157047	0.842953	0.643225	RW09
Nocardioides	Actinobacteriota	16384	0.00793457	0.992065	0.694494	RW05
UBA1931	Bacteroidota	16364	0.00611098	0.993889	0.399667	RW09
Paraburkholderia_B	Proteobacteria	16356	0.223282	0.776718	0.651967	RW03
Arcicella	Bacteroidota	16344	0.147944	0.852056	0.366195	RW07
Pseudomonas_A	Proteobacteria	16308	0.182732	0.817268	0.657291	RW08
Methylotenera	Proteobacteria	16284	0.0840088	0.915991	0.446178	RW02
Ramlibacter	Proteobacteria	16248	0.0105859	0.989414	0.667308	RW05
Acinetobacter	Proteobacteria	16210	0.0397286	0.960271	0.471823	RW09
Methylophilus	Proteobacteria	16182	0.439995	0.560005	0.463173	RW07
Phycosocius	Proteobacteria	16160	0.0144802	0.98552	0.572902	RW04
Amycolatopsis	Actinobacteriota	16134	0.0659477	0.934052	0.672364	RW02
Massilia	Proteobacteria	16134	0.0138837	0.986116	0.659572	RW05
Thiobacillus	Proteobacteria	16130	0.209795	0.790205	0.654217	RW08
Thauera	Proteobacteria	16116	0.142964	0.857036	0.65104	RW04
Sulfitobacter	Proteobacteria	16094	0.515223	0.484777	0.618268	RW01
Prevotella	Bacteroidota	16078	0.106232	0.893768	0.538392	RW09
Spirillospora	Actinobacteriota	16062	0.15739	0.84261	0.687299	RW08
Collimonas	Proteobacteria	16062	0.272071	0.727929	0.65969	RW09
Micromonospora	Actinobacteriota	16060	0.243711	0.756289	0.666866	RW01
Azospira	Proteobacteria	16030	0.128384	0.871616	0.64791	RW09
Nocardia	Actinobacteriota	16022	0.0074897	0.99251	0.679276	RW05
Luteitalea	Acidobacteriota	16010	0.0679575	0.932042	0.69414	RW09
Chitinophaga	Bacteroidota	15996	0.669667	0.330333	0.485415	RW01
Sulfuricurvum	Campylobacterota	15932	0.022596	0.977404	0.441257	RW07
Rhodoluna	Actinobacteriota	15918	0.1171	0.8829	0.527232	RW02
Litoreibacter	Proteobacteria	15914	0.783461	0.216539	0.616535	RW06
Microvirga	Proteobacteria	15892	0.181475	0.818525	0.652927	RW08
Competibacter	Proteobacteria	15886	0.113937	0.886063	0.620291	RW02
Thioalkalivibrio	Proteobacteria	15886	0.238071	0.761929	0.674615	RW09
Thiobacillus	Proteobacteria	15860	0.196091	0.803909	0.627413	RW03
Bosea	Proteobacteria	15848	0.0508582	0.949142	0.661377	RW10
BAIKAL-G1	Cyanobacteria	15828	0.288855	0.711145	0.674804	RW03
Methylosinus	Proteobacteria	15824	0.132583	0.867417	0.643379	RW08
Paraburkholderia	Proteobacteria	15822	0.119201	0.880799	0.595181	RW07
Devosia	Proteobacteria	15812	0.0227675	0.977232	0.643341	RW10
UBA6679	Proteobacteria	15806	0.0563077	0.943692	0.572686	RW07
Mycolicibacter	Actinobacteriota	15792	0.0957447	0.904255	0.67821	RW08
Prosthecomicrobium	Proteobacteria	15780	0.105957	0.894043	0.678771	RW03
Ilumatobacter	Actinobacteriota	15768	0.547184	0.452816	0.657051	RW08
Thiothrix	Proteobacteria	15768	0.0484526	0.951547	0.556875	RW09
Ga0077526	Proteobacteria	15764	0.107714	0.892286	0.666306	RW08
Xanthomonas_A	Proteobacteria	15754	0.435191	0.564809	0.688579	RW09
Ga0077559	Proteobacteria	15750	0.638222	0.361778	0.597889	RW09
Streptomyces_B	Actinobacteriota	15730	0.237254	0.762746	0.710266	RW09
UBA3064	Proteobacteria	15722	0.667091	0.332909	0.543995	RW04
Agrobacterium	Proteobacteria	15694	0.245699	0.754301	0.628622	RW03
Pseudooceanicola	Proteobacteria	15680	0.234056	0.765944	0.683258	RW09
Nanopelagicus	Actinobacteriota	15676	0.357617	0.642383	0.464809	RW07
Chryseobacterium_A	Bacteroidota	15656	0.617399	0.382601	0.374766	RW07
Thiorhodococcus	Proteobacteria	15654	0.130574	0.869426	0.65245	RW09
Lampropedia	Proteobacteria	15646	0.377988	0.622012	0.67145	RW09
Actinokineospora	Actinobacteriota	15640	0.294118	0.705882	0.708963	RW09
Ensifer	Proteobacteria	15634	0.183063	0.816937	0.658759	RW09
Bacteroides	Bacteroidota	15620	0.46927	0.53073	0.394068	RW07
Acidovorax_A	Proteobacteria	15604	0.0121764	0.987824	0.663657	RW05
Sinorhizobium	Proteobacteria	15590	0.200257	0.799743	0.652672	RW08
Rhodobacter_E	Proteobacteria	15574	0.45576	0.54424	0.641022	RW03
Streptacidiphilus	Actinobacteriota	15566	0.252473	0.747527	0.711058	RW09
Opitutus	Verrucomicrobiota	15560	0.134961	0.865039	0.683607	RW04
Thioclava	Proteobacteria	15560	0.232905	0.767095	0.672509	RW09
Acidovorax_B	Proteobacteria	15544	0.246397	0.753603	0.637054	RW03
SR-FBR-E99	Bacteroidota	15536	0.0287075	0.971292	0.492682	RW02
Acidovorax_B	Proteobacteria	15536	0.11689	0.88311	0.660965	RW08
Sphaerospermopsis	Cyanobacteria	15484	0.054637	0.945363	0.38474	RW04
Azospirillum	Proteobacteria	15474	0.355176	0.644824	0.667806	RW06
Fischerella	Cyanobacteria	15454	0.0645788	0.935421	0.402164	RW04
UBA10649	Actinobacteriota	15434	0.493845	0.506155	0.65788	RW06
Porphyrobacter	Proteobacteria	15402	0.0215556	0.978444	0.652681	RW10
Sulfitobacter	Proteobacteria	15354	0.199687	0.800313	0.663404	RW09
Aulosira	Cyanobacteria	15350	0.0717915	0.928208	0.408094	RW04
Polaromonas	Proteobacteria	15344	0.0299791	0.970021	0.644633	RW10
Shimia	Proteobacteria	15330	0.773255	0.226745	0.620151	RW06
Nodularia	Cyanobacteria	15318	0.00208905	0.997911	0.427769	RW02
Rhodovulum	Proteobacteria	15314	0.341387	0.658613	0.663268	RW08
UBA3361	Proteobacteria	15276	0.215763	0.784237	0.653428	RW09
Octadecabacter	Proteobacteria	15248	0.823452	0.176548	0.609484	RW06
Frankia	Actinobacteriota	15228	0.1513	0.8487	0.683105	RW03
Paracoccus	Proteobacteria	15226	0.0595035	0.940497	0.655597	RW10
Rubritepida	Proteobacteria	15216	0.0995005	0.900499	0.680916	RW08
Herbaspirillum	Proteobacteria	15208	0.191478	0.808522	0.630103	RW04
Hoeflea	Proteobacteria	15206	0.197159	0.802841	0.657376	RW09
UBA6140	Proteobacteria	15174	0.0574667	0.942533	0.566448	RW04
Aquincola	Proteobacteria	15142	0.172897	0.827103	0.684213	RW08
Methylosinus	Proteobacteria	15134	0.102815	0.897185	0.640125	RW03
Pseudomonas_A	Proteobacteria	15120	0.134656	0.865344	0.624319	RW02
Hyphomicrobium	Proteobacteria	15114	0.0144237	0.985576	0.626417	RW05
Pandoraea	Proteobacteria	15106	0.256719	0.743281	0.662798	RW08
Ilumatobacter	Actinobacteriota	15098	0.555835	0.444165	0.64119	RW03
Thiomonas	Proteobacteria	15080	0.304377	0.695623	0.639947	RW03
Porphyrobacter	Proteobacteria	15060	0.3166	0.6834	0.64368	RW06
Sphaerotilus	Proteobacteria	15054	0.489969	0.510031	0.672111	RW07
Thauera	Proteobacteria	15050	0.0136877	0.986312	0.640749	RW05
Halomonas	Proteobacteria	15044	0.202207	0.797793	0.63474	RW04
PHOS-HE28	Bacteroidota	15038	0.0542625	0.945737	0.627415	RW09
UBA12014	Planctomycetota	15004	0.173154	0.826846	0.680267	RW03
Sediminibacterium	Bacteroidota	14998	0.47393	0.52607	0.369654	RW07
Accumulibacter	Proteobacteria	14986	0.148806	0.851194	0.622649	RW03
Prosthecobacter	Verrucomicrobiota	14984	0.0102776	0.989722	0.603273	RW07
Trichormus	Cyanobacteria	14968	0.0590593	0.940941	0.411254	RW04
Chryseobacterium	Bacteroidota	14940	0.0279786	0.972021	0.384179	RW05
Cronobacter	Proteobacteria	14910	0.0382294	0.961771	0.499559	RW06
Hyphomicrobium	Proteobacteria	14900	0.0307383	0.969262	0.624311	RW02
Prevotella	Bacteroidota	14886	0.384388	0.615612	0.525793	RW01
Curtobacterium	Actinobacteriota	14870	0.11002	0.88998	0.677654	RW08
Jannaschia	Proteobacteria	14860	0.371602	0.628398	0.662509	RW08
Lysobacter	Proteobacteria	14796	0.154501	0.845499	0.675747	RW08
UBA2334	Proteobacteria	14794	0.046235	0.953765	0.614461	RW02
B-9	Proteobacteria	14790	0.336579	0.663421	0.673765	RW09
Methylopumilus	Proteobacteria	14768	0.0643283	0.935672	0.373958	RW07
Belnapia	Proteobacteria	14764	0.0812788	0.918721	0.66806	RW04
Roseibaca	Proteobacteria	14728	0.657523	0.342477	0.625874	RW06
Devosia	Proteobacteria	14704	0.0556311	0.944369	0.625354	RW07
Cellulomonas	Actinobacteriota	14698	0.128453	0.871547	0.685042	RW08
Schlegelella	Proteobacteria	14698	0.196489	0.803511	0.678915	RW08
Vibrio	Proteobacteria	14682	0.109113	0.890887	0.440605	RW04
UBA961	Bacteroidota	14666	0.0027274	0.997273	0.409411	RW05
Nonomuraea	Actinobacteriota	14660	0.14925	0.85075	0.68655	RW08
Geothrix	Acidobacteriota	14650	0.0622526	0.937747	0.680987	RW09
Xenophilus	Proteobacteria	14626	0.370163	0.629837	0.692517	RW09
Bacteroides	Bacteroidota	14624	0.286789	0.713211	0.423636	RW02
Ramlibacter	Proteobacteria	14616	0.12671	0.87329	0.639057	RW07
Lutibacter	Bacteroidota	14602	0.518833	0.481167	0.352661	RW02
Capnocytophaga	Bacteroidota	14598	0.726538	0.273462	0.371329	RW07
Blastomonas	Proteobacteria	14592	0.27563	0.72437	0.631451	RW03
Comamonas_B	Proteobacteria	14588	0.100768	0.899232	0.601574	RW07
Maritimibacter	Proteobacteria	14574	0.701523	0.298477	0.632247	RW06
Janthinobacterium	Proteobacteria	14554	0.202006	0.797994	0.635853	RW03
Actinomyces	Actinobacteriota	14514	0.233705	0.766295	0.701126	RW09
Kitasatospora	Actinobacteriota	14506	0.15497	0.84503	0.692075	RW04
Bordetella_C	Proteobacteria	14472	0.217662	0.782338	0.672421	RW08
Sulfitobacter_C	Proteobacteria	14448	0.804956	0.195044	0.626668	RW06
Chitinophaga	Bacteroidota	14436	0.806872	0.193128	0.476588	RW06
Methylocystis	Proteobacteria	14432	0.0202328	0.979767	0.627044	RW05
Hylemonella	Proteobacteria	14428	0.171195	0.828805	0.664999	RW08
Aeromonas	Proteobacteria	14426	0.1629	0.8371	0.615839	RW04
Achromobacter	Proteobacteria	14422	0.0852864	0.914714	0.623156	RW07
Fischerella	Cyanobacteria	14402	0.0249965	0.975003	0.455642	RW06
0-14-0-80-60-11	Desulfobacterota	14400	0.0238889	0.976111	0.61403	RW02
Curtobacterium	Actinobacteriota	14400	0.461806	0.538194	0.596298	RW07
BK-30	Proteobacteria	14338	0.33059	0.66941	0.641967	RW06
Massilia	Proteobacteria	14322	0.244798	0.755202	0.664108	RW06
Pandoraea	Proteobacteria	14314	0.285175	0.714825	0.629671	RW03
Lutimaribacter	Proteobacteria	14284	0.673761	0.326239	0.628573	RW06
Aureimonas	Proteobacteria	14282	0.188769	0.811231	0.661449	RW08
Azohydromonas	Proteobacteria	14272	0.183436	0.816564	0.682593	RW04
Phenylobacterium	Proteobacteria	14250	0.186807	0.813193	0.656662	RW01
Shewanella	Proteobacteria	14198	0.111424	0.888576	0.476951	RW02
Sphingobium	Proteobacteria	14180	0.057969	0.942031	0.640407	RW10
Massilia	Proteobacteria	14166	0.1145	0.8855	0.652435	RW02
Acidovorax_A	Proteobacteria	14162	0.132467	0.867533	0.62729	RW07
Aequorivita	Bacteroidota	14162	0.66516	0.33484	0.37243	RW07
Duganella	Proteobacteria	14156	0.184798	0.815202	0.643229	RW03
Sphingopyxis	Proteobacteria	14152	0.375353	0.624647	0.645533	RW06
Neorhizobium	Proteobacteria	14148	0.213175	0.786825	0.643726	RW03
Halomonas	Proteobacteria	14110	0.319064	0.680936	0.637613	RW06
Ga0074136	Proteobacteria	14106	0.090458	0.909542	0.695671	RW09
Mesorhizobium	Proteobacteria	14094	0.0881226	0.911877	0.640914	RW02
JOSHI-001	Proteobacteria	14082	0.0710126	0.928987	0.665931	RW01
Salipiger	Proteobacteria	14078	0.485864	0.514136	0.632852	RW01
Vitreoscilla_A	Proteobacteria	14046	0.189805	0.810195	0.66532	RW04
Pseudopedobacter	Bacteroidota	14020	0.860342	0.139658	0.369411	RW02
Aquabacterium	Proteobacteria	14020	0.0115549	0.988445	0.661099	RW05
Defluviimonas	Proteobacteria	14014	0.211217	0.788783	0.647199	RW08
Pontimonas	Actinobacteriota	14012	0.662289	0.337711	0.536854	RW07
Pararhizobium	Proteobacteria	14006	0.4678	0.5322	0.647118	RW06
Thalassobius	Proteobacteria	14002	0.713041	0.286959	0.619187	RW06
Hylemonella	Proteobacteria	14000	0.246	0.754	0.645673	RW03
Prevotella	Bacteroidota	14000	0.169	0.831	0.511591	RW04
Methylobacterium	Proteobacteria	13976	0.0376359	0.962364	0.668251	RW07
Rhizobium	Proteobacteria	13972	0.183939	0.816061	0.589277	RW07
CACIAM-69d	Cyanobacteria	13962	0.0981235	0.901877	0.58107	RW08
Roseateles_A	Proteobacteria	13958	0.464536	0.535464	0.689878	RW09
Brachybacterium	Actinobacteriota	13954	0.285653	0.714347	0.704858	RW09
Allorhizobium	Proteobacteria	13948	0.0183539	0.981646	0.622374	RW10
Magnetospirillum_A	Proteobacteria	13930	0.134243	0.865757	0.673073	RW09
Deefgea	Proteobacteria	13918	0.061072	0.938928	0.485033	RW07
Prevotella	Bacteroidota	13914	0.491879	0.508121	0.541724	RW06
Tabrizicola	Proteobacteria	13906	0.0136632	0.986337	0.64867	RW02
Spirillospora	Actinobacteriota	13894	0.130992	0.869008	0.688406	RW03
Pseudorhodoferax	Proteobacteria	13888	0.195421	0.804579	0.666341	RW06
UBA1931	Bacteroidota	13884	0.00230481	0.997695	0.401405	RW05
UBA6560	Proteobacteria	13884	0.352636	0.647364	0.681532	RW09
Calothrix	Cyanobacteria	13866	0.0688014	0.931199	0.401194	RW04
Comamonas	Proteobacteria	13864	0.305395	0.694605	0.635543	RW06
Pseudoalteromonas	Proteobacteria	13856	0.348008	0.651992	0.443002	RW07
Cupriavidus	Proteobacteria	13852	0.0515449	0.948455	0.650853	RW10
Rhodobacter_A	Proteobacteria	13850	0.0886643	0.911336	0.660023	RW04
Ralstonia	Proteobacteria	13850	0.280289	0.719711	0.647518	RW06
Cyanothece_B	Cyanobacteria	13834	0.0673702	0.93263	0.404458	RW04
Mycolicibacter	Actinobacteriota	13826	0.203819	0.796181	0.696511	RW09
Methanoregula	Halobacterota	13820	0.00839363	0.991606	0.502972	RW02
Cyanobium	Cyanobacteria	13818	0.512954	0.487046	0.680447	RW06
Arthrobacter_D	Actinobacteriota	13818	0.204082	0.795918	0.631263	RW09
Rhodococcus	Actinobacteriota	13806	0.00637404	0.993626	0.667114	RW05
Bifidobacterium	Actinobacteriota	13802	0.219823	0.780177	0.679409	RW09
Allorhizobium	Proteobacteria	13790	0.143437	0.856563	0.643864	RW04
Agrobacterium	Proteobacteria	13784	0.526262	0.473738	0.636843	RW06
Spirosoma	Bacteroidota	13772	0.438281	0.561719	0.505081	RW04
Neorhizobium	Proteobacteria	13766	0.494261	0.505739	0.642793	RW06
Thiomonas	Proteobacteria	13764	0.199651	0.800349	0.65187	RW04
Caballeronia	Proteobacteria	13756	0.0250073	0.974993	0.615877	RW05
Uliginosibacterium	Proteobacteria	13754	0.175076	0.824924	0.632028	RW09
Paracoccus	Proteobacteria	13750	0.0200727	0.979927	0.655635	RW05
Actinoplanes	Actinobacteriota	13744	0.294237	0.705763	0.673862	RW06
Pseudorhodobacter_A	Proteobacteria	13742	0.00989667	0.990103	0.617762	RW02
Caulobacter	Proteobacteria	13690	0.0598977	0.940102	0.67549	RW10
Sphingobium	Proteobacteria	13688	0.0707189	0.929281	0.634565	RW02
Paraburkholderia_B	Proteobacteria	13666	0.147666	0.852334	0.6615	RW04
Vitreoscilla_A	Proteobacteria	13666	0.231231	0.768769	0.660726	RW06
Sulfitobacter	Proteobacteria	13642	0.42809	0.57191	0.633357	RW03
Bacteroides_A	Bacteroidota	13634	0.0853748	0.914625	0.445327	RW02
Pararhodobacter	Proteobacteria	13604	0.205528	0.794472	0.676958	RW09
Thiomonas	Proteobacteria	13594	0.259968	0.740032	0.646398	RW06
Duganella	Proteobacteria	13594	0.247315	0.752685	0.66931	RW08
Rhodopseudomonas	Proteobacteria	13586	0.203298	0.796702	0.660608	RW08
Belnapia	Proteobacteria	13578	0.157902	0.842098	0.692869	RW09
Sphingorhabdus	Proteobacteria	13572	0.412319	0.587681	0.618843	RW09
Verminephrobacter	Proteobacteria	13572	0.314324	0.685676	0.675745	RW09
Hylemonella	Proteobacteria	13556	0.26586	0.73414	0.648506	RW06
Marinobacter	Proteobacteria	13546	0.203307	0.796693	0.613057	RW03
Micromonospora	Actinobacteriota	13522	0.154267	0.845733	0.689798	RW10
Paraburkholderia	Proteobacteria	13516	0.0193844	0.980616	0.637724	RW05
Bosea	Proteobacteria	13512	0.0735642	0.926436	0.656135	RW02
GCA-002862325	Planctomycetota	13494	0.159775	0.840225	0.676749	RW03
Ga0077559	Proteobacteria	13488	0.0149763	0.985024	0.564043	RW07
Alkalinema	Cyanobacteria	13472	0.0145487	0.985451	0.501227	RW09
Tepidimonas	Proteobacteria	13466	0.2161	0.7839	0.672332	RW08
Vibrio	Proteobacteria	13450	0.223494	0.776506	0.457109	RW06
Curtobacterium	Actinobacteriota	13392	0.135155	0.864845	0.680227	RW03
TH137	Proteobacteria	13382	0.0144971	0.985503	0.63329	RW07
Paucibacter	Proteobacteria	13380	0.265321	0.734679	0.656478	RW03
EhC01	Proteobacteria	13376	0.874701	0.125299	0.638516	RW06
UBA2250	Proteobacteria	13362	0.20925	0.79075	0.655394	RW09
Gemmobacter	Proteobacteria	13358	0.145381	0.854619	0.633583	RW01
UBA6176	Verrucomicrobiota	13352	0.889754	0.110246	0.638567	RW01
Acidovorax_B	Proteobacteria	13350	0.249738	0.750262	0.644736	RW04
Acidovorax_A	Proteobacteria	13338	0.0794722	0.920528	0.637409	RW02
Nocardioides	Actinobacteriota	13318	0.345998	0.654002	0.664717	RW01
Rhodopseudomonas	Proteobacteria	13316	0.0133674	0.986633	0.659787	RW05
Pigmentiphaga	Proteobacteria	13284	0.331677	0.668323	0.682033	RW09
Pseudorhodoferax	Proteobacteria	13280	0.221084	0.778916	0.666276	RW03
Kitasatospora	Actinobacteriota	13274	0.0714178	0.928582	0.681783	RW02
Ralstonia	Proteobacteria	13268	0.0134157	0.986584	0.648143	RW05
Runella	Bacteroidota	13242	0.0243166	0.975683	0.453437	RW03
Paucibacter	Proteobacteria	13218	0.180209	0.819791	0.668431	RW04
Methylotenera	Proteobacteria	13214	0.832299	0.167701	0.462778	RW01
Paucibacter	Proteobacteria	13210	0.223164	0.776836	0.660504	RW06
Pseudoxanthomonas	Proteobacteria	13192	0.557611	0.442389	0.690149	RW09
Sulfuritalea	Proteobacteria	13182	0.172205	0.827795	0.651954	RW09
Xanthomonas	Proteobacteria	13174	0.157887	0.842113	0.65997	RW08
Saccharothrix	Actinobacteriota	13166	0.263406	0.736594	0.708455	RW09
Azohydromonas	Proteobacteria	13156	0.279112	0.720888	0.671393	RW03
Elioraea	Proteobacteria	13148	0.126559	0.873441	0.680349	RW08
Nostoc	Cyanobacteria	13146	0.731021	0.268979	0.434998	RW01
Alicycliphilus	Proteobacteria	13144	0.372489	0.627511	0.683039	RW09
Nocardia	Actinobacteriota	13132	0.286933	0.713067	0.616034	RW07
Achromobacter	Proteobacteria	13128	0.138635	0.861365	0.643909	RW01
Vibrio	Proteobacteria	13126	0.10803	0.89197	0.495614	RW08
Crocosphaera	Cyanobacteria	13120	0.0501524	0.949848	0.39463	RW04
Bordetella	Proteobacteria	13108	0.237107	0.762893	0.673901	RW08
Aquimarina	Bacteroidota	13106	0.71494	0.28506	0.365503	RW02
Salipiger	Proteobacteria	13040	0.24862	0.75138	0.660165	RW03
Pseudonocardia	Actinobacteriota	13022	0.298111	0.701889	0.678888	RW06
Rhodococcus	Actinobacteriota	13016	0.340043	0.659957	0.64958	RW01
Pararhodobacter	Proteobacteria	13014	0.0640848	0.935915	0.663998	RW04
Janthinobacterium	Proteobacteria	13000	0.179231	0.820769	0.664362	RW08
Geodermatophilus	Actinobacteriota	12988	0.137204	0.862796	0.691682	RW08
Ideonella_A	Proteobacteria	12978	0.00801356	0.991986	0.682643	RW05
Mesorhizobium	Proteobacteria	12966	0.0609286	0.939071	0.649101	RW10
Porphyrobacter_A	Proteobacteria	12924	0.206747	0.793253	0.658731	RW09
Lacunisphaera	Verrucomicrobiota	12916	0.0593063	0.940694	0.665838	RW09
Ottowia	Proteobacteria	12914	0.344897	0.655103	0.638079	RW06
Pseudonocardia	Actinobacteriota	12904	0.134067	0.865933	0.686663	RW04
Paucibacter	Proteobacteria	12894	0.012564	0.987436	0.670776	RW05
Malikia	Proteobacteria	12876	0.207673	0.792327	0.653034	RW03
Azohydromonas	Proteobacteria	12874	0.188597	0.811403	0.677269	RW06
Acidovorax_B	Proteobacteria	12856	0.0634723	0.936528	0.620402	RW02
Herpetosiphon	Chloroflexota	12856	0.00295582	0.997044	0.509975	RW09
Ideonella_A	Proteobacteria	12844	0.141389	0.858611	0.68568	RW04
Comamonas	Proteobacteria	12844	0.111647	0.888353	0.599416	RW07
Ralstonia	Proteobacteria	12840	0.119315	0.880685	0.63184	RW02
Stenotrophomonas	Proteobacteria	12822	0.0853221	0.914678	0.626724	RW07
Massilia	Proteobacteria	12798	0.0285982	0.971402	0.658613	RW10
Comamonas_B	Proteobacteria	12796	0.27493	0.72507	0.639111	RW06
Cellulomonas	Actinobacteriota	12784	0.130006	0.869994	0.688949	RW03
Ga0077526	Proteobacteria	12772	0.221109	0.778891	0.673902	RW09
RAAP-2	Actinobacteriota	12766	0.475482	0.524518	0.644128	RW03
Limimaricola	Proteobacteria	12764	0.706205	0.293795	0.645715	RW06
Thauera	Proteobacteria	12752	0.176286	0.823714	0.658848	RW06
Erythrobacter_A	Proteobacteria	12732	0.484606	0.515394	0.64326	RW08
Pseudomonas	Proteobacteria	12724	0.17746	0.82254	0.664386	RW08
Aquamicrobium	Proteobacteria	12714	0.181532	0.818468	0.651905	RW09
Nonomuraea	Actinobacteriota	12700	0.144724	0.855276	0.687057	RW03
Cellulophaga	Bacteroidota	12698	0.75697	0.24303	0.372477	RW07
RAAP-2	Actinobacteriota	12696	0.494486	0.505514	0.657435	RW08
Nocardiopsis	Actinobacteriota	12690	0.165642	0.834358	0.679749	RW08
Vibrio	Proteobacteria	12680	0.0495268	0.950473	0.415396	RW05
Pauljensenia	Actinobacteriota	12668	0.651405	0.348595	0.534582	RW07
Vitreoscilla_A	Proteobacteria	12662	0.0140578	0.985942	0.667964	RW05
Gordonia	Actinobacteriota	12654	0.326379	0.673621	0.662887	RW06
Azohydromonas	Proteobacteria	12646	0.00711687	0.992883	0.682672	RW05
Deinococcus	Deinococcota	12628	0.194964	0.805036	0.674496	RW08
Sphingopyxis	Proteobacteria	12622	0.309618	0.690382	0.624166	RW01
Methylibium	Proteobacteria	12604	0.012377	0.987623	0.679627	RW05
Nocardia	Actinobacteriota	12600	0.112063	0.887937	0.678858	RW10
Pseudorhodoferax	Proteobacteria	12594	0.217405	0.782595	0.673546	RW04
Comamonas_D	Proteobacteria	12586	0.327983	0.672017	0.680772	RW09
Methylocystis	Proteobacteria	12570	0.213206	0.786794	0.633159	RW06
Clostridium	Firmicutes_A	12540	0.263636	0.736364	0.327826	RW07
Roseivivax	Proteobacteria	12526	0.340412	0.659588	0.683339	RW09
Azoarcus_C	Proteobacteria	12510	0.179536	0.820464	0.647689	RW09
Piscinibacter	Proteobacteria	12508	0.263032	0.736968	0.674976	RW03
Aeromicrobium	Actinobacteriota	12508	0.300448	0.699552	0.704137	RW09
Demequina	Actinobacteriota	12506	0.555413	0.444587	0.560795	RW07
PHCI01	Proteobacteria	12482	0.311809	0.688191	0.673727	RW09
Roseibacterium	Proteobacteria	12468	0.594001	0.405999	0.671857	RW08
Herbaspirillum	Proteobacteria	12458	0.25301	0.74699	0.635738	RW06
Leisingera	Proteobacteria	12458	0.310323	0.689677	0.653354	RW08
Desulfosporosinus	Firmicutes_B	12448	0.00931877	0.990681	0.478346	RW01
Ruegeria	Proteobacteria	12438	0.349735	0.650265	0.644053	RW08
XJSP	Proteobacteria	12428	0.481172	0.518828	0.6343	RW03
Paenarthrobacter	Actinobacteriota	12416	0.611308	0.388692	0.54064	RW07
Comamonas_B	Proteobacteria	12414	0.263896	0.736104	0.630547	RW03
Micromonospora	Actinobacteriota	12414	0.19913	0.80087	0.645119	RW07
Actinoplanes	Actinobacteriota	12402	0.0711176	0.928882	0.676394	RW02
UBA3361	Proteobacteria	12402	0.0117723	0.988228	0.618551	RW05
Tenacibaculum	Bacteroidota	12396	0.6394	0.3606	0.364223	RW02
Geobacter_C	Desulfuromonadota	12384	0.0374677	0.962532	0.564734	RW02
Ga0077553	Acidobacteriota	12382	0.0158294	0.984171	0.624722	RW01
Jannaschia	Proteobacteria	12376	0.308985	0.691015	0.679244	RW09
Synechococcus_C	Cyanobacteria	12328	0.475341	0.524659	0.650254	RW06
Xanthomonas	Proteobacteria	12320	0.140909	0.859091	0.651921	RW03
Arthrobacter_D	Actinobacteriota	12318	0.533203	0.466797	0.54004	RW07
Caldilinea	Chloroflexota	12296	0.0216331	0.978367	0.631061	RW02
Leptothrix	Proteobacteria	12284	0.158417	0.841583	0.682378	RW08
Porphyrobacter	Proteobacteria	12254	0.181655	0.818345	0.633668	RW01
SCN-69-89	Proteobacteria	12192	0.284613	0.715387	0.663892	RW03
Acinetobacter	Proteobacteria	12182	0.0843868	0.915613	0.454201	RW04
Leptothrix	Proteobacteria	12176	0.0096912	0.990309	0.680916	RW05
Magnetospirillum	Proteobacteria	12170	0.110764	0.889236	0.657385	RW09
Methylosinus	Proteobacteria	12164	0.162282	0.837718	0.633269	RW04
Pseudomonas_F	Proteobacteria	12162	0.216083	0.783917	0.685381	RW09
UBA2241	Actinobacteriota	12158	0.0286231	0.971377	0.676792	RW02
Deinococcus	Deinococcota	12158	0.154302	0.845698	0.665771	RW03
Pedobacter	Bacteroidota	12150	0.53284	0.46716	0.439528	RW01
Acinetobacter	Proteobacteria	12148	0.0558117	0.944188	0.446662	RW05
Ramlibacter	Proteobacteria	12132	0.0787999	0.9212	0.646829	RW02
Hylemonella	Proteobacteria	12132	0.0103858	0.989614	0.653683	RW05
Sinorhizobium	Proteobacteria	12128	0.41903	0.58097	0.642012	RW06
Thiodictyon	Proteobacteria	12116	0.419445	0.580555	0.655902	RW02
UBA668	Actinobacteriota	12104	0.0434567	0.956543	0.669575	RW04
Roseivivax	Proteobacteria	12094	0.323301	0.676699	0.668217	RW08
Aquimonas	Proteobacteria	12086	0.0668542	0.933146	0.675304	RW08
Pseudorhodobacter	Proteobacteria	12082	0.444463	0.555537	0.627187	RW08
Thioclava	Proteobacteria	12076	0.341669	0.658331	0.643086	RW03
Polynucleobacter	Proteobacteria	12060	0.150083	0.849917	0.473991	RW02
Paraburkholderia	Proteobacteria	12058	0.172997	0.827003	0.621222	RW01
UBA2040	Bacteroidota	12048	0.531707	0.468293	0.380788	RW07
Streptococcus	Firmicutes	12034	0.354662	0.645338	0.431707	RW07
Actinoplanes	Actinobacteriota	12024	0.157186	0.842814	0.687191	RW04
Sinorhizobium	Proteobacteria	11986	0.215084	0.784916	0.650294	RW03
UBA955	Bacteroidota	11952	0.0304552	0.969545	0.466805	RW03
Thermobifida	Actinobacteriota	11944	0.0226055	0.977395	0.460583	RW01
Ruegeria_B	Proteobacteria	11924	0.760651	0.239349	0.623762	RW06
Planktophila	Actinobacteriota	11908	0.0171313	0.982869	0.480462	RW09
Microterricola	Actinobacteriota	11888	0.655787	0.344213	0.558717	RW07
Caldilinea	Chloroflexota	11886	0.0390375	0.960962	0.628044	RW04
Spirosoma	Bacteroidota	11882	0.422824	0.577176	0.443717	RW07
Ottowia	Proteobacteria	11876	0.22415	0.77585	0.665762	RW08
Comamonas	Proteobacteria	11874	0.272023	0.727977	0.631508	RW03
Methylibium	Proteobacteria	11850	0.151561	0.848439	0.67677	RW04
Accumulibacter	Proteobacteria	11844	0.218338	0.781662	0.65266	RW08
Bordetella_B	Proteobacteria	11842	0.338794	0.661206	0.6848	RW09
Chryseobacterium	Bacteroidota	11830	0.035503	0.964497	0.382249	RW09
Pararhizobium	Proteobacteria	11820	0.145178	0.854822	0.644403	RW04
Prevotella	Bacteroidota	11804	0.00779397	0.992206	0.511243	RW10
Rhodopseudomonas	Proteobacteria	11794	0.186705	0.813295	0.654541	RW03
Bifidobacterium	Actinobacteriota	11788	0.204445	0.795555	0.653789	RW08
Mitsuaria	Proteobacteria	11776	0.253397	0.746603	0.673216	RW03
Ralstonia	Proteobacteria	11774	0.0312553	0.968745	0.654923	RW10
Chitinophaga	Bacteroidota	11772	0.296296	0.703704	0.471003	RW04
Ga0074136	Proteobacteria	11772	0.059633	0.940367	0.655347	RW04
Paracoccus	Proteobacteria	11764	0.0442027	0.955797	0.63236	RW07
Zhizhongheella	Proteobacteria	11760	0.148469	0.851531	0.677631	RW08
Nonlabens	Bacteroidota	11754	0.721286	0.278714	0.374574	RW07
Aquiluna	Actinobacteriota	11742	0.220065	0.779935	0.538597	RW03
Chitinophaga	Bacteroidota	11738	0.655819	0.344181	0.402666	RW07
Xanthomonas	Proteobacteria	11734	0.350776	0.649224	0.632688	RW06
Piscinibacter	Proteobacteria	11726	0.161521	0.838479	0.687169	RW04
Nioella	Proteobacteria	11700	0.406325	0.593675	0.66284	RW08
Pararhodobacter	Proteobacteria	11696	0.162962	0.837038	0.648749	RW01
Chitinophaga	Bacteroidota	11682	0.211436	0.788564	0.492507	RW03
Mitsuaria	Proteobacteria	11678	0.192327	0.807673	0.683128	RW04
32-67-11	Proteobacteria	11672	0.305003	0.694997	0.635658	RW06
Rubritepida	Proteobacteria	11668	0.0126843	0.987316	0.693102	RW10
Cloacibacterium	Bacteroidota	11616	0.00396005	0.99604	0.331248	RW05
WH-5701	Cyanobacteria	11616	0.49208	0.50792	0.67114	RW06
Thiobacillus	Proteobacteria	11614	0.177372	0.822628	0.631107	RW04
Halomonas	Proteobacteria	11614	0.0478733	0.952127	0.54857	RW05
Propionivibrio	Proteobacteria	11612	0.0111953	0.988805	0.605463	RW05
Agrobacterium	Proteobacteria	11596	0.155571	0.844429	0.625844	RW04
Rhodanobacter	Proteobacteria	11592	0.200656	0.799344	0.665399	RW08
Rhodobacter	Proteobacteria	11590	0.315272	0.684728	0.644013	RW03
Propionicimonas	Actinobacteriota	11586	0.194718	0.805282	0.69056	RW09
RCC307	Cyanobacteria	11582	0.851494	0.148506	0.662919	RW04
Jiangella	Actinobacteriota	11576	0.255183	0.744817	0.709773	RW09
Mitsuaria	Proteobacteria	11574	0.0100225	0.989978	0.68062	RW05
Pedobacter	Bacteroidota	11572	0.187522	0.812478	0.432601	RW04
Casp-actino8	Actinobacteriota	11570	0.631979	0.368021	0.601495	RW03
Brevibacterium	Actinobacteriota	11562	0.659056	0.340944	0.551682	RW07
Actinotalea	Actinobacteriota	11544	0.376992	0.623008	0.705631	RW09
Paenarthrobacter	Actinobacteriota	11538	0.128445	0.871555	0.478922	RW03
UBA6163	Planctomycetota	11538	0.0190674	0.980933	0.632557	RW09
Hylemonella	Proteobacteria	11522	0.25933	0.74067	0.654661	RW04
Sphingobacterium	Bacteroidota	11520	0.0204861	0.979514	0.40462	RW05
Marinobacter	Proteobacteria	11512	0.212995	0.787005	0.605722	RW02
Mucilaginibacter	Bacteroidota	11500	0.024	0.976	0.433794	RW05
Enterobacter	Proteobacteria	11480	0.0740418	0.925958	0.582238	RW03
Saccharopolyspora	Actinobacteriota	11480	0.30331	0.69669	0.706374	RW09
Comamonas_B	Proteobacteria	11478	0.16414	0.83586	0.655734	RW08
Psychrobacter	Proteobacteria	11476	0.16016	0.83984	0.457512	RW07
Simplicispira_A	Proteobacteria	11474	0.350009	0.649991	0.67819	RW09
Pseudorhodobacter_A	Proteobacteria	11466	0.0416885	0.958312	0.638761	RW04
Demequina	Actinobacteriota	11466	0.158556	0.841444	0.674099	RW08
Arthrobacter	Actinobacteriota	11462	0.0130867	0.986913	0.47452	RW01
Hylemonella	Proteobacteria	11460	0.100698	0.899302	0.62206	RW07
Pseudomonas	Proteobacteria	11454	0.148071	0.851929	0.656229	RW03
Alcanivorax	Proteobacteria	11442	0.214473	0.785527	0.672877	RW09
Lentzea	Actinobacteriota	11426	0.158936	0.841064	0.684777	RW08
Moraxella_A	Proteobacteria	11422	0.0141832	0.985817	0.500244	RW06
Herbaspirillum	Proteobacteria	11408	0.0259467	0.974053	0.62973	RW05
Sorangium	Myxococcota	11390	0.117471	0.882529	0.696558	RW09
Vibrio	Proteobacteria	11388	0.177731	0.822269	0.442111	RW01
UBA964	Proteobacteria	11358	0.0792393	0.920761	0.673346	RW04
Sphingobium	Proteobacteria	11354	0.0634138	0.936586	0.625992	RW07
Sphingopyxis	Proteobacteria	11340	0.043739	0.956261	0.636009	RW02
Aquabacterium	Proteobacteria	11326	0.0856437	0.914356	0.636826	RW02
Methylocystis	Proteobacteria	11326	0.0427335	0.957266	0.635823	RW02
Microvirga	Proteobacteria	11322	0.222046	0.777954	0.644334	RW03
Caballeronia	Proteobacteria	11308	0.154404	0.845596	0.594569	RW07
Aureimonas	Proteobacteria	11306	0.227136	0.772864	0.66024	RW03
Hoeflea	Proteobacteria	11292	0.207935	0.792065	0.655134	RW08
Albidiferax	Proteobacteria	11276	0.251508	0.748492	0.641163	RW06
Aliiroseovarius	Proteobacteria	11268	0.818601	0.181399	0.626013	RW06
MWH-TA3	Actinobacteriota	11266	0.730694	0.269306	0.546442	RW07
Hymenobacter	Bacteroidota	11264	0.205966	0.794034	0.619849	RW03
Frankia	Actinobacteriota	11264	0.306108	0.693892	0.673639	RW06
Bordetella_A	Proteobacteria	11262	0.332978	0.667022	0.679195	RW09
Pseudomonas_A	Proteobacteria	11244	0.144788	0.855212	0.5833	RW07
Vibrio	Proteobacteria	11238	0.10767	0.89233	0.53667	RW09
Rhizorhabdus	Proteobacteria	11220	0.2959	0.7041	0.647434	RW03
Dyadobacter	Bacteroidota	11214	0.539326	0.460674	0.414566	RW07
Roseateles	Proteobacteria	11212	0.190867	0.809133	0.671091	RW08
Defluviimonas_B	Proteobacteria	11206	0.595931	0.404069	0.651223	RW06
Stappia	Proteobacteria	11194	0.190281	0.809719	0.673296	RW09
Accumulibacter	Proteobacteria	11186	0.013052	0.986948	0.625277	RW05
Ensifer	Proteobacteria	11180	0.20483	0.79517	0.65468	RW08
UphvI-Ar2	Armatimonadota	11162	0.020964	0.979036	0.635812	RW09
Gordonia	Actinobacteriota	11154	0.150798	0.849202	0.672863	RW04
UBA996	Proteobacteria	11150	0.264215	0.735785	0.674611	RW08
Nanopelagicus	Actinobacteriota	11142	0.0204631	0.979537	0.435978	RW03
Bordetella_C	Proteobacteria	11138	0.21476	0.78524	0.650861	RW03
Thauera	Proteobacteria	11132	0.0562343	0.943766	0.635813	RW07
UBA6024	Bacteroidota	11130	0.0601977	0.939802	0.424168	RW02
Muricauda	Bacteroidota	11116	0.693595	0.306405	0.378923	RW07
Psychroserpens	Bacteroidota	11110	0.685509	0.314491	0.366883	RW07
Gemmobacter	Proteobacteria	11108	0.0576161	0.942384	0.649603	RW04
Paenarthrobacter	Actinobacteriota	11108	0.0253871	0.974613	0.41573	RW05
Casp-actino8	Actinobacteriota	11100	0.888649	0.111351	0.629235	RW08
Confluentimicrobium	Proteobacteria	11080	0.634838	0.365162	0.628974	RW06
Kocuria	Actinobacteriota	11066	0.288632	0.711368	0.705742	RW09
Desulfomicrobium	Desulfobacterota_A	11052	0.0868621	0.913138	0.621605	RW02
Bog-752	Actinobacteriota	11042	0.022822	0.977178	0.675532	RW02
Prevotella	Bacteroidota	11034	0.242342	0.757658	0.584682	RW08
Pandoraea	Proteobacteria	11032	0.17422	0.82578	0.643701	RW04
Yoonia	Proteobacteria	11016	0.427923	0.572077	0.615026	RW01
Pantoea	Proteobacteria	11010	0.140781	0.859219	0.601208	RW03
Curvibacter_A	Proteobacteria	11008	0.240189	0.759811	0.641607	RW06
Marinobacter	Proteobacteria	10992	0.201237	0.798763	0.639564	RW08
Bordetella	Proteobacteria	10964	0.249179	0.750821	0.646481	RW03
Bifidobacterium	Actinobacteriota	10958	0.253331	0.746669	0.587654	RW06
Tateyamaria	Proteobacteria	10958	0.820223	0.179777	0.623261	RW06
Pantoea	Proteobacteria	10952	0.184076	0.815924	0.656465	RW09
Pseudonocardia	Actinobacteriota	10948	0.0538911	0.946109	0.681588	RW02
Actinoplanes	Actinobacteriota	10948	0.0856777	0.914322	0.691725	RW10
UBA3064	Proteobacteria	10906	0.710985	0.289015	0.537382	RW10
UBA2386	Planctomycetota	10896	0.0618576	0.938142	0.690795	RW06
Rhodobacter_D	Proteobacteria	10890	0.298072	0.701928	0.636931	RW03
Afipia	Proteobacteria	10888	0.187362	0.812638	0.660229	RW09
Erythrobacter_B	Proteobacteria	10864	0.2257	0.7743	0.647034	RW09
Paeniglutamicibacter	Actinobacteriota	10848	0.596792	0.403208	0.54233	RW07
Geodermatophilus	Actinobacteriota	10832	0.125369	0.874631	0.692472	RW03
UBA587	Euryarchaeota	10814	0.000184945	0.999815	0.380479	RW02
Propionivibrio	Proteobacteria	10810	0.109528	0.890472	0.606254	RW03
Methylotenera	Proteobacteria	10806	0.0490468	0.950953	0.470088	RW05
Sphaerotilus	Proteobacteria	10764	0.181717	0.818283	0.685735	RW04
Methylophilus	Proteobacteria	10732	0.13716	0.86284	0.51403	RW03
Microvirga	Proteobacteria	10716	0.210713	0.789287	0.647419	RW04
UBA6663	Chloroflexota	10714	0.0177338	0.982266	0.652827	RW03
Phenylobacterium	Proteobacteria	10710	0.2493	0.7507	0.616979	RW07
Ottowia	Proteobacteria	10668	0.287402	0.712598	0.637563	RW03
Ilumatobacter	Actinobacteriota	10668	0.10255	0.89745	0.673815	RW09
Moraxella_A	Proteobacteria	10654	0.00844753	0.991552	0.502851	RW04
Gemmobacter_A	Proteobacteria	10634	0.254279	0.745721	0.641345	RW03
Thiothrix	Proteobacteria	10634	0.0438217	0.956178	0.537592	RW06
Pseudoxanthomonas_A	Proteobacteria	10626	0.111425	0.888575	0.668061	RW03
BAIKAL-G1	Cyanobacteria	10600	0.825472	0.174528	0.677354	RW04
Kamptonema	Cyanobacteria	10584	0.0678382	0.932162	0.403103	RW04
UBA996	Proteobacteria	10566	0.183608	0.816392	0.687132	RW09
Erythrobacter_A	Proteobacteria	10550	0.356777	0.643223	0.636929	RW03
Tepidimonas	Proteobacteria	10546	0.285227	0.714773	0.649312	RW06
Tabrizicola	Proteobacteria	10524	0.18301	0.81699	0.638458	RW01
Haloferula	Verrucomicrobiota	10510	0.263178	0.736822	0.628208	RW06
Haloferula	Verrucomicrobiota	10498	0.135454	0.864546	0.628214	RW01
Luteimonas	Proteobacteria	10484	0.181038	0.818962	0.679043	RW08
Fen-999	Proteobacteria	10482	0.193665	0.806335	0.647392	RW09
GJ-E10	Proteobacteria	10478	0.388051	0.611949	0.66823	RW09
XJSP	Proteobacteria	10470	0.141547	0.858453	0.662785	RW09
Brachymonas	Proteobacteria	10460	0.387572	0.612428	0.664517	RW09
Tabrizicola	Proteobacteria	10418	0.0566328	0.943367	0.656005	RW04
SCN-69-89	Proteobacteria	10406	0.0812993	0.918701	0.669198	RW02
UBA952	Bacteroidota	10370	0.0347155	0.965284	0.381061	RW04
Leadbetterella	Bacteroidota	10332	0.0164537	0.983546	0.374014	RW04
Fabibacter	Bacteroidota	10326	0.90645	0.0935503	0.444667	RW02
Rhodobacter_D	Proteobacteria	10304	0.168284	0.831716	0.663965	RW09
Maliponia	Proteobacteria	10284	0.753598	0.246402	0.632579	RW06
Vulcanococcus	Cyanobacteria	10240	0.545898	0.454102	0.674143	RW06
Pelobacter_C	Desulfuromonadota	10234	0.0441665	0.955833	0.598891	RW09
UBA4655	Planctomycetota	10232	0.0639171	0.936083	0.670646	RW04
GJ-E10	Proteobacteria	10170	0.557129	0.442871	0.656137	RW08
Zoogloea	Proteobacteria	10118	0.18304	0.81696	0.66159	RW09
UBA6163	Planctomycetota	10092	0.0334919	0.966508	0.604704	RW04
Thalassobacter	Proteobacteria	10082	0.588574	0.411426	0.626814	RW06
Leadbetterella	Bacteroidota	10036	0.00538063	0.994619	0.370442	RW09
